# Supplementary material for: Crystal structure of 3-bromo-2-hy­droxy­benzo­nitrile
Source: Acta Crystallogr E Crystallogr Commun. 2015 Jun 27;71(Pt 7):o523–4. doi: 10.1107/S2056989015011974 (PMC4518954; doi:10.1107/S2056989015011974)
Supplement: Supplementary file 1 [file e-71-0o523-sup1.cif]

##############################################################################
#                                                                            #
# This CIF contains the data in a paper accepted for publication in          #
# Acta Crystallographica Section E. It conforms to the requirements of       #
# Notes for Authors for Acta Crystallographica Section E, and has been       #
# peer reviewed under the auspices of the IUCr Commission on Journals.       #
#                                                                            #
# Full details of the Crystallographic Information File format               #
# are given in the paper "The Crystallographic Information File (CIF):       #
# a New Standard Archive File for Crystallography" by S. R. Hall, F. H.      #
# Allen and I. D. Brown [Acta Cryst. (1991), A47, 655-685].                  #
#                                                                            #
# The current version of the core CIF dictionary is obtainable from          #
# ftp://ftp.iucr.org/pub/cif_core.dic.                                       #
#                                                                            #
# Software is freely available for graphical display of the structure(s)     #
# in this CIF. For information consult the CIF software page                 #
# http://www.iucr.org/resources/cif/software.                                #
#                                                                            #
# This file may be used for bona fide research purposes within the           #
# scientific community so long as proper attribution is given to the journal # 
# article from which it was obtained.                                        #
#                                                                            #
##############################################################################
data_global
_audit_creation_method     'APEX2 v2014.9-0'
_journal_date_recd_electronic     2015-06-18
_journal_date_accepted     2015-06-22
_journal_name_full     'Acta Crystallographica, Section E'
_journal_year     2015
_journal_volume     71
_journal_issue      7
_journal_page_first     o523
_journal_page_last     o524
_journal_paper_category     HO
_journal_paper_doi     10.1107/S2056989015011974
_journal_coeditor_code     LD2134
_publ_contact_author_name     'Joseph M. Tanski'
_publ_contact_author_address
;
Department of Chemistry
Vassar College
Poughkeepsie, NY 12604
USA
;
_publ_contact_author_email     'jotanski@vassar.edu'
_publ_contact_author_fax     '845-437-5747'
_publ_contact_author_phone     '845-437-5731'
_publ_section_title
;
Crystal structure of 3-bromo-2-hydroxybenzonitrile
;
loop_
    _publ_author_name
    _publ_author_footnote
    _publ_author_address
    'Dickinson, Sean R.' .
;
Department of Chemistry
Vassar College
Poughkeepsie, NY 12604
USA
;
    'M\"uller, Peter' .
;
X-Ray Diffraction Facility
MIT Department of Chemistry
77 Massachusetts Avenue
Building 2
Room 325
Cambridge, MA
02139-4307
USA
;
    'Tanski, Joseph M.' .
;
Department of Chemistry
Vassar College
Poughkeepsie, NY 12604
USA
;
_publ_section_synopsis
;
The crystal structure of 3-bromo-2-hydroxybenzonitrile reveals the presence of a
molecular packing disorder. Specifically, the bromine and nitrile substituents
<i>ortho</i> to the phenol group are disordered <i>via</i> a 180\% rotation of
the molecule about the phenol carbon-oxygen bond. The molecules pack together
to form one-dimensional helical chains <i>via</i> disordered
O---H...Br/O---H...N~nitrile~ hydrogen bonding and \p-stacking interactions.
;
data_I
_chemical_name_systematic
;
3-Bromo-2-hydroxybenzonitrile
;
_chemical_name_common     3-bromo-2-hydroxybenzonitrile
_chemical_formula_moiety     'C7 H4 Br N O'
_chemical_formula_sum     'C7 H4 Br N O'
_chemical_formula_iupac     'C7 H4 Br N O'
_chemical_formula_weight     198.02
_chemical_melting_point     ?
_space_group_crystal_system     monoclinic
_space_group_name_H-M_alt     'P 21/c'
_space_group_name_Hall     '-P 2ybc'
loop_
    _space_group_symop_operation_xyz
    'x, y, z'
    '-x, y+1/2, -z+1/2'
    '-x, -y, -z'
    'x, -y-1/2, z-1/2'
_cell_length_a     13.0171(7)
_cell_length_b     3.8488(2)
_cell_length_c     13.5989(7)
_cell_angle_alpha     90
_cell_angle_beta     96.0620(10)
_cell_angle_gamma     90
_cell_volume     677.50(6)
_cell_formula_units_Z     4
_cell_measurement_reflns_used     6401
_cell_measurement_theta_min     3.0127
_cell_measurement_theta_max     30.4951
_cell_measurement_temperature     125.(2)
_exptl_crystal_description     needle
_exptl_crystal_colour     'colourless'
_exptl_crystal_size_max     0.220
_exptl_crystal_size_mid     0.100
_exptl_crystal_size_min     0.040
_exptl_crystal_density_diffrn     1.941
_exptl_crystal_density_meas     ?
_exptl_crystal_density_method     'not measured'
_exptl_crystal_F_000     384
_exptl_absorpt_coefficient_mu     5.984
_exptl_absorpt_correction_type     multi-scan
_exptl_absorpt_process_details
;
(SADABS; Bruker, 2013)
;
_exptl_absorpt_correction_T_min     0.57
_exptl_absorpt_correction_T_max     0.80
_exptl_special_details
;
;
_diffrn_ambient_temperature     125.(2)
_diffrn_radiation_type     MoK\a
_diffrn_radiation_wavelength     0.71073
_diffrn_radiation_source     'fine-focus sealed tube'
_diffrn_radiation_monochromator     graphite
_diffrn_measurement_device_type     'Bruker APEXII CCD'
_diffrn_measurement_method     '\f and \w scans'
_diffrn_detector_area_resol_mean     8.3333
_diffrn_reflns_number     9903
_diffrn_reflns_av_R_equivalents     0.0253
_diffrn_reflns_theta_min     3.01
_diffrn_reflns_theta_max     30.02
_diffrn_reflns_theta_full     30.02
_diffrn_measured_fraction_theta_max     0.997
_diffrn_measured_fraction_theta_full     0.997
_diffrn_reflns_limit_h_min     -18
_diffrn_reflns_limit_h_max     18
_diffrn_reflns_limit_k_min     -5
_diffrn_reflns_limit_k_max     5
_diffrn_reflns_limit_l_min     -19
_diffrn_reflns_limit_l_max     19
_refine_special_details
;
Refinement of <i>F</i>^2^ against ALL reflections. The weighted <i>R</i>-factor
<i>wR</i> and goodness of fit <i>S</i> are based on <i>F</i>^2^, conventional
<i>R</i>-factors <i>R</i> are based on <i>F</i>, with <i>F</i> set to zero for
negative <i>F</i>^2^. The threshold expression of <i>F</i>^2^ >
\s(<i>F</i>^2^) is used only for calculating <i>R</i>-factors(gt) <i>etc</i>.
and is not relevant to the choice of reflections for refinement.
<i>R</i>-factors based on <i>F</i>^2^ are statistically about twice as large
as those based on <i>F</i>, and <i>R</i>- factors based on ALL data will be
even larger.
;
_reflns_number_total     1977
_reflns_number_gt     1776
_reflns_threshold_expression     'I > 2\s(I)'
_refine_ls_structure_factor_coef     Fsqd
_refine_ls_matrix_type     full
_refine_ls_R_factor_all     0.0246
_refine_ls_R_factor_gt     0.0203
_refine_ls_wR_factor_gt     0.0474
_refine_ls_wR_factor_ref     0.0491
_refine_ls_goodness_of_fit_ref     1.080
_refine_ls_restrained_S_all     1.079
_refine_ls_number_reflns     1977
_refine_ls_number_parameters     110
_refine_ls_number_restraints     102
_refine_ls_number_constraints     ?
_refine_ls_hydrogen_treatment     mixed
_refine_ls_weighting_scheme     calc
_refine_ls_weighting_details
              'w=1/[\s^2^(Fo^2^)+(0.0241P)^2^+0.2328P] where P=(Fo^2^+2Fc^2^)/3'
_atom_sites_solution_hydrogens     mixed
_atom_sites_solution_primary     direct
_atom_sites_solution_secondary     difmap
_refine_ls_shift/su_max     0.002
_refine_ls_shift/su_mean     0.000
_refine_diff_density_max     0.370
_refine_diff_density_min     -0.447
_refine_ls_extinction_method     none
_refine_ls_extinction_coef     ?
loop_
    _atom_type_symbol
    _atom_type_description
    _atom_type_scat_dispersion_real
    _atom_type_scat_dispersion_imag
    _atom_type_scat_source
    C C 0.0033 0.0016 'International Tables Vol C Tables 4.2.6.8 and 6.1.1.4'
    H H 0.0000 0.0000 'International Tables Vol C Tables 4.2.6.8 and 6.1.1.4'
    N N 0.0061 0.0033 'International Tables Vol C Tables 4.2.6.8 and 6.1.1.4'
    O O 0.0106 0.0060 'International Tables Vol C Tables 4.2.6.8 and 6.1.1.4'
    Br Br -0.2901 2.4595 'International Tables Vol C Tables 4.2.6.8 and 6.1.1.4'
_computing_data_collection
;
APEX2 (Bruker, 2013)
;
_computing_cell_refinement
;
SAINT (Bruker, 2013)
;
_computing_data_reduction
;
SAINT (Bruker, 2013)
;
_computing_structure_solution
;
SHELXS97 (Sheldrick, 2008)
;
_computing_structure_refinement
;
SHELXL2014 (Sheldrick, 2015)
;
_computing_molecular_graphics
;
SHELXTL2014 (Sheldrick, 2008)
;
_computing_publication_material
;
SHELXTL2014 (Sheldrick, 2008), OLEX2 (Dolomanov <i>et al.</i>,
2009) and Mercury
(Macrae <i>et al.</i>,  2008)
;
loop_
    _atom_site_type_symbol
    _atom_site_label
    _atom_site_fract_x
    _atom_site_fract_y
    _atom_site_fract_z
    _atom_site_U_iso_or_equiv
    _atom_site_adp_type
    _atom_site_calc_flag
    _atom_site_occupancy
    _atom_site_disorder_assembly
    _atom_site_disorder_group
    O O1 0.70927(9) 0.4093(4) 0.76425(9) 0.0264(3) Uani d 1.0 . .
    H H1 0.6483(13) 0.420(6) 0.7450(18) 0.04 Uiso d 1.0 . .
    C C1 0.66122(12) 0.6091(4) 0.92251(12) 0.0195(3) Uani d 1.0 . .
    C C7 0.5648(2) 0.7338(8) 0.8786(2) 0.0225(6) Uani d 0.9272(13) A 1
    N N1 0.4862(2) 0.8421(7) 0.84343(18) 0.0281(5) Uani d 0.9272(13) A 1
    Br Br1A 0.5216(4) 0.7707(10) 0.8684(3) 0.0332(13) Uani d 0.0728(13) A 2
    C C2 0.73013(11) 0.4575(4) 0.86256(11) 0.0185(3) Uani d 1.0 . .
    C C3 0.82692(11) 0.3564(4) 0.90818(11) 0.0186(3) Uani d 1.0 . .
    Br Br1 0.92397(2) 0.15982(5) 0.82834(2) 0.02008(6) Uani d 0.9272(13) A 1
    C C7A 0.8979(14) 0.192(6) 0.8577(15) 0.02008(6) Uani d 0.0728(13) A 2
    N N1A 0.9658(13) 0.131(5) 0.8138(13) 0.02008(6) Uani d 0.0728(13) A 2
    C C4 0.85334(13) 0.3982(4) 1.00854(12) 0.0234(3) Uani d 1.0 . .
    H H4 0.9194 0.3259 1.0376 0.028 Uiso calc 1.0 . .
    C C5 0.78350(14) 0.5460(5) 1.06728(12) 0.0267(3) Uani d 1.0 . .
    H H5 0.8017 0.5739 1.1363 0.032 Uiso calc 1.0 . .
    C C6 0.68739(13) 0.6519(4) 1.02446(12) 0.0237(3) Uani d 1.0 . .
    H H6 0.6394 0.7532 1.064 0.028 Uiso calc 1.0 . .
loop_
    _atom_site_aniso_label
    _atom_site_aniso_U_11
    _atom_site_aniso_U_22
    _atom_site_aniso_U_33
    _atom_site_aniso_U_12
    _atom_site_aniso_U_13
    _atom_site_aniso_U_23
    O1 0.0175(5) 0.0414(7) 0.0194(5) 0.0021(5) -0.0026(4) -0.0046(5)
    C1 0.0174(7) 0.0191(7) 0.0216(7) -0.0012(5) 0.0008(6) 0.0021(6)
    C7 0.0186(12) 0.0255(11) 0.0237(10) 0.0015(11) 0.0044(11) -0.0002(7)
    N1 0.0217(12) 0.0369(13) 0.0253(11) 0.0038(9) 0.0012(8) 0.0005(9)
    Br1A 0.029(3) 0.031(2) 0.040(2) 0.001(2) 0.003(2) -0.0004(15)
    C2 0.0173(7) 0.0186(7) 0.0190(7) -0.0024(6) -0.0007(5) 0.0016(6)
    C3 0.0161(6) 0.0173(7) 0.0224(7) -0.0009(6) 0.0012(5) 0.0015(6)
    Br1 0.01502(9) 0.02106(9) 0.02437(10) 0.00176(7) 0.00305(6) -0.00176(7)
    C7A 0.01502(9) 0.02106(9) 0.02437(10) 0.00176(7) 0.00305(6) -0.00176(7)
    N1A 0.01502(9) 0.02106(9) 0.02437(10) 0.00176(7) 0.00305(6) -0.00176(7)
    C4 0.0198(7) 0.0252(8) 0.0241(8) -0.0006(6) -0.0037(6) 0.0047(6)
    C5 0.0290(8) 0.0325(9) 0.0176(7) -0.0004(7) -0.0023(6) 0.0027(7)
    C6 0.0236(8) 0.0265(8) 0.0215(7) -0.0004(6) 0.0043(6) 0.0003(7)
_geom_special_details
;
All e.s.d.'s (except the e.s.d. in the dihedral angle between two l.s. planes)
are estimated using the full covariance matrix. The cell e.s.d.'s are taken
into account individually in the estimation of e.s.d.'s in distances, angles
and torsion angles; correlations between e.s.d.'s in cell parameters are only
used when they are defined by crystal symmetry. An approximate (isotropic)
treatment of cell e.s.d.'s is used for estimating e.s.d.'s involving l.s.
planes.
;
loop_
    _geom_bond_atom_site_label_1
    _geom_bond_atom_site_label_2
    _geom_bond_site_symmetry_2
    _geom_bond_distance
    _geom_bond_publ_flag
    O1 C2 . 1.3487(19) ?
    O1 H1 . 0.810(16) ?
    C1 C2 . 1.401(2) ?
    C1 C6 . 1.402(2) ?
    C1 C7 . 1.416(3) ?
    C1 Br1A . 1.988(5) ?
    C7 N1 . 1.161(4) ?
    C2 C3 . 1.400(2) ?
    C3 C7A . 1.363(14) ?
    C3 C4 . 1.381(2) ?
    C3 Br1 . 1.9071(16) ?
    C7A N1A . 1.143(16) ?
    C4 C5 . 1.393(2) ?
    C4 H4 . 0.95 ?
    C5 C6 . 1.384(2) ?
    C5 H5 . 0.95 ?
    C6 H6 . 0.95 ?
loop_
    _geom_angle_atom_site_label_1
    _geom_angle_atom_site_label_2
    _geom_angle_atom_site_label_3
    _geom_angle_site_symmetry_1
    _geom_angle_site_symmetry_3
    _geom_angle
    _geom_angle_publ_flag
    C2 O1 H1 . . 113.7(18) ?
    C2 C1 C6 . . 121.38(14) ?
    C2 C1 C7 . . 119.29(17) ?
    C6 C1 C7 . . 119.28(17) ?
    C2 C1 Br1A . . 122.09(17) ?
    C6 C1 Br1A . . 116.52(16) ?
    N1 C7 C1 . . 178.7(4) ?
    O1 C2 C3 . . 118.60(14) ?
    O1 C2 C1 . . 124.04(14) ?
    C3 C2 C1 . . 117.35(14) ?
    C7A C3 C4 . . 116.1(9) ?
    C7A C3 C2 . . 122.2(9) ?
    C4 C3 C2 . . 121.62(15) ?
    C4 C3 Br1 . . 119.86(12) ?
    C2 C3 Br1 . . 118.52(11) ?
    N1A C7A C3 . . 164.(3) ?
    C3 C4 C5 . . 120.30(15) ?
    C3 C4 H4 . . 119.9 ?
    C5 C4 H4 . . 119.9 ?
    C6 C5 C4 . . 119.63(15) ?
    C6 C5 H5 . . 120.2 ?
    C4 C5 H5 . . 120.2 ?
    C5 C6 C1 . . 119.71(16) ?
    C5 C6 H6 . . 120.1 ?
    C1 C6 H6 . . 120.1 ?
loop_
    _geom_torsion_atom_site_label_1
    _geom_torsion_atom_site_label_2
    _geom_torsion_atom_site_label_3
    _geom_torsion_atom_site_label_4
    _geom_torsion_site_symmetry_1
    _geom_torsion_site_symmetry_2
    _geom_torsion_site_symmetry_3
    _geom_torsion_site_symmetry_4
    _geom_torsion
    _geom_torsion_publ_flag
    C6 C1 C2 O1 . . . . 179.94(15) ?
    C7 C1 C2 O1 . . . . -2.6(3) ?
    Br1A C1 C2 O1 . . . . 0.4(3) ?
    C6 C1 C2 C3 . . . . -1.2(2) ?
    C7 C1 C2 C3 . . . . 176.33(18) ?
    Br1A C1 C2 C3 . . . . 179.33(18) ?
    O1 C2 C3 C7A . . . . -4.1(13) ?
    C1 C2 C3 C7A . . . . 176.9(13) ?
    O1 C2 C3 C4 . . . . -179.97(15) ?
    C1 C2 C3 C4 . . . . 1.1(2) ?
    O1 C2 C3 Br1 . . . . 0.5(2) ?
    C1 C2 C3 Br1 . . . . -178.46(11) ?
    C4 C3 C7A N1A . . . . -88.(8) ?
    C2 C3 C7A N1A . . . . 96.(8) ?
    C7A C3 C4 C5 . . . . -176.5(12) ?
    C2 C3 C4 C5 . . . . -0.4(2) ?
    Br1 C3 C4 C5 . . . . 179.11(13) ?
    C3 C4 C5 C6 . . . . -0.2(3) ?
    C4 C5 C6 C1 . . . . 0.1(3) ?
    C2 C1 C6 C5 . . . . 0.6(2) ?
    C7 C1 C6 C5 . . . . -176.89(19) ?
    Br1A C1 C6 C5 . . . . -179.86(18) ?
loop_
    _geom_hbond_atom_site_label_D
    _geom_hbond_atom_site_label_H
    _geom_hbond_atom_site_label_A
    _geom_hbond_site_symmetry_A
    _geom_hbond_distance_DH
    _geom_hbond_distance_HA
    _geom_hbond_distance_DA
    _geom_hbond_angle_DHA
    _geom_hbond_publ_flag
    O1 H1 N1 2_646 0.810(16) 2.038(18) 2.810(3) 159.(2) y
    O1 H1 Br1A . 0.810(16) 2.82(2) 3.262(5) 116.(2) y
    O1 H1 Br1A 2_646 0.810(16) 2.621(19) 3.379(5) 156.(2) y
_shelx_hkl_file
;
   2   0   0    4.48    0.16
   2   0   0    4.04    0.23
   2   0   0    5.08    0.20
   2   0   0    4.46    0.17
   3   0   0    0.24    0.09
   3   0   0    0.34    0.14
   3   0   0    0.33    0.12
   3   0   0    0.19    0.08
   4   0   0    2.74    0.20
   4   0   0    3.55    0.32
   4   0   0    3.49    0.21
   4   0   0    3.28    0.25
   5   0   0  528.53    9.11
   5   0   0  529.61    9.42
   5   0   0  502.30    9.62
   5   0   0  490.60   10.05
   6   0   0  103.21    2.17
   6   0   0  110.47    2.11
   6   0   0  107.37    2.25
   6   0   0   99.95    2.46
   7   0   0  189.54    3.81
  -7   0   0  194.13    3.73
   7   0   0  180.41    4.12
   7   0   0  189.12    3.59
   8   0   0  213.06    4.85
  -8   0   0  231.80    4.41
   8   0   0  224.47    4.47
   8   0   0  222.32    4.24
   9   0   0   62.45    1.57
   9   0   0   60.98    1.49
   9   0   0   64.06    1.89
  -9   0   0   66.49    1.59
  10   0   0    2.69    0.36
  10   0   0    2.74    0.39
  10   0   0    2.68    0.48
 -10   0   0    3.31    0.42
  11   0   0   35.80    1.43
  11   0   0   35.54    1.09
  11   0   0   35.95    1.09
 -11   0   0   34.46    1.09
 -11   0   0   34.97    1.14
  12   0   0  100.07    2.79
 -12   0   0   99.29    2.34
 -12   0   0   99.35    2.39
  12   0   0   99.18    2.29
  13   0   0   89.45    2.16
  13   0   0   91.62    2.67
 -13   0   0   89.34    2.28
 -14   0   0  104.53    2.63
  14   0   0  107.47    3.07
  14   0   0  106.12    2.50
  15   0   0   21.72    1.02
 -15   0   0   20.04    1.03
  15   0   0   22.10    1.33
  16   0   0    0.65    0.59
 -16   0   0   -0.16    0.43
  17   0   0    6.22    0.93
 -17   0   0    6.05    0.88
 -18   0   0    7.17    0.97
   0  -1   0    0.51    0.12
   0  -1   0    0.77    0.12
   0   1   0    0.67    0.13
   0   1   0    0.57    0.09
   1  -1   0   92.97    1.99
  -1  -1   0   96.35    1.78
   1  -1   0   95.93    1.87
  -1  -1   0   98.40    2.01
   1   1   0   92.41    1.93
  -1   1   0   97.11    1.95
  -1   1   0   94.91    1.72
   1   1   0   96.45    1.81
  -2  -1   0  566.81   10.57
   2  -1   0  562.32   11.19
   2  -1   0  590.78   10.67
  -2  -1   0  599.81   11.21
  -2   1   0  593.09   11.07
   2   1   0  597.34   10.33
   2   1   0  583.96   10.87
   3  -1   0  219.59    4.45
  -3  -1   0  220.81    4.44
   3  -1   0  227.06    4.24
  -3  -1   0  220.94    4.03
   3   1   0  222.58    4.09
  -3   1   0  225.63    4.29
   3   1   0  219.49    4.28
   4  -1   0  212.54    3.77
  -4  -1   0  213.25    3.93
  -4  -1   0  209.66    4.33
   4  -1   0  217.97    4.14
   4  -1   0  210.63    4.34
  -4   1   0  217.86    4.17
   4   1   0  214.64    4.16
   4   1   0  215.29    4.00
   5  -1   0   86.32    2.07
   5  -1   0   91.52    1.67
  -5  -1   0   91.25    2.07
   5  -1   0   89.47    1.95
  -5  -1   0   89.38    1.75
   5   1   0   89.60    1.93
  -5   1   0   92.18    1.93
   5   1   0   86.68    1.87
   6  -1   0    6.53    0.42
  -6  -1   0    5.99    0.29
   6  -1   0    6.97    0.27
  -6  -1   0    6.20    0.45
   6  -1   0    5.75    0.44
   6   1   0    6.52    0.39
   6   1   0    6.40    0.38
  -6   1   0    6.42    0.37
  -7  -1   0   13.66    0.46
  -7  -1   0   13.75    0.67
   7  -1   0   12.70    0.58
   7  -1   0   12.85    0.42
   7  -1   0   12.92    0.67
   7   1   0   13.51    0.59
  -7   1   0   12.30    0.54
   7   1   0   13.06    0.57
   8  -1   0   12.62    0.45
   8  -1   0   12.14    0.60
  -8  -1   0   12.52    0.70
  -8  -1   0   12.40    0.48
   8  -1   0   12.50    0.73
  -8   1   0   12.00    0.55
   8   1   0   13.29    0.62
   8   1   0   13.35    0.62
   9  -1   0   87.32    2.10
  -9  -1   0   87.06    2.31
   9  -1   0   86.84    1.80
  -9  -1   0   86.97    1.88
   9  -1   0   87.07    2.40
   9   1   0   87.02    2.11
   9   1   0   86.22    2.02
  -9   1   0   85.03    2.00
  10  -1   0  206.11    3.91
 -10  -1   0  203.99    4.65
 -10  -1   0  205.22    4.07
  10  -1   0  205.52    4.76
 -10   1   0  207.05    4.23
  10   1   0  209.86    4.38
 -10   1   0  207.03    4.33
  10   1   0  201.24    4.17
 -11  -1   0   50.75    1.73
  11  -1   0   52.77    1.29
  11  -1   0   51.74    1.82
 -11  -1   0   52.64    1.36
  11   1   0   54.00    1.57
 -11   1   0   52.82    1.43
 -11   1   0   50.54    1.54
  11   1   0   50.87    1.48
 -12  -1   0   23.92    1.18
  12  -1   0   25.45    1.26
 -12   1   0   24.98    0.94
  12   1   0   23.79    1.02
 -12   1   0   22.89    1.01
  12   1   0   23.52    1.00
 -13  -1   0    0.20    0.44
  13  -1   0    0.77    0.49
  13   1   0    0.35    0.34
 -13   1   0    0.70    0.43
  14  -1   0    8.11    0.87
 -14  -1   0    8.97    0.93
  14   1   0    8.36    0.73
 -14   1   0    8.77    0.80
 -15  -1   0   35.21    1.63
  15  -1   0   38.34    1.74
  15   1   0   33.78    1.35
 -15   1   0   36.51    1.46
 -16  -1   0   21.30    1.36
  16  -1   0   23.03    1.38
 -16   1   0   24.26    1.25
  16   1   0   23.09    1.17
 -17  -1   0   20.98    1.33
  17  -1   0   23.64    1.48
 -17   1   0   21.21    1.24
  17   1   0   20.20    1.17
   0  -2   0   43.56    1.22
   0  -2   0   46.55    1.03
   0   2   0   46.21    1.00
   1  -2   0    8.19    0.37
   1  -2   0    7.70    0.45
  -1  -2   0    7.07    0.29
  -1  -2   0    7.89    0.45
   1   2   0    7.02    0.34
  -1   2   0    7.93    0.29
  -1   2   0    7.10    0.43
   1   2   0    7.76    0.44
   2  -2   0  127.12    2.32
   2  -2   0  129.19    2.60
   2  -2   0  122.10    2.79
  -2  -2   0  129.21    2.82
  -2  -2   0  128.19    2.40
   2   2   0  122.29    2.70
  -2   2   0  128.26    2.73
   2   2   0  130.85    2.52
   3  -2   0    2.26    0.35
   3  -2   0    1.80    0.25
  -3  -2   0    2.61    0.35
   3   2   0    2.66    0.32
   3   2   0    2.20    0.30
  -3   2   0    2.03    0.30
   4  -2   0    9.74    0.50
   4  -2   0    9.88    0.54
  -4  -2   0   10.42    0.56
   4   2   0   10.13    0.51
  -4   2   0    9.41    0.51
   4   2   0   10.07    0.49
   5  -2   0   22.28    0.79
  -5  -2   0   23.41    0.87
   5  -2   0   21.83    0.85
   5   2   0   23.61    0.80
   5   2   0   21.81    0.78
  -5   2   0   22.72    0.82
  -6  -2   0   17.51    0.80
   6  -2   0   18.02    0.75
   6  -2   0   16.86    0.79
  -6   2   0   18.70    0.74
   6   2   0   16.08    0.70
   6   2   0   16.43    0.70
   7  -2   0   37.32    1.25
  -7  -2   0   34.56    1.21
   7   2   0   36.89    1.12
   7   2   0   34.18    1.10
  -7   2   0   37.32    1.13
  -8  -2   0   26.45    1.08
   8  -2   0   26.75    1.01
   8  -2   0   26.90    1.12
   8   2   0   25.67    0.96
  -8   2   0   26.59    0.95
   8   2   0   25.13    0.97
  -9  -2   0    2.06    0.44
   9  -2   0    1.74    0.38
   9  -2   0    2.51    0.48
   9   2   0    2.36    0.41
   9   2   0    1.83    0.40
  -9   2   0    1.87    0.37
  10  -2   0    0.15    0.37
 -10  -2   0    0.39    0.38
  10  -2   0   -0.05    0.33
 -10   2   0    0.20    0.32
  10   2   0    0.39    0.34
 -10   2   0    0.05    0.28
  10   2   0    0.07    0.30
 -11  -2   0    2.75    0.55
  11  -2   0    3.36    0.66
  11   2   0    1.86    0.46
 -11   2   0    2.16    0.41
 -11   2   0    1.74    0.46
  11   2   0    2.33    0.48
  12  -2   0   17.12    1.15
 -12  -2   0   16.10    1.03
 -12   2   0   15.64    0.85
 -12   2   0   17.17    0.98
  12   2   0   17.23    0.91
 -13  -2   0   12.39    1.04
  13  -2   0   14.74    1.14
  13   2   0   12.78    0.85
 -13   2   0   13.91    0.91
  14  -2   0    4.21    0.80
 -14  -2   0    3.65    0.76
 -14   2   0    3.76    0.64
  14   2   0    4.63    0.66
 -15  -2   0   -0.41    0.59
  15  -2   0    0.99    0.71
  15   2   0    0.60    0.52
 -15   2   0    0.55    0.52
 -16  -2   0    4.88    0.91
  16  -2   0    5.86    0.96
 -16   2   0    6.30    0.90
  16   2   0    5.65    0.81
   0  -3   0   -0.13    0.17
   0  -3   0   -0.06    0.25
   0   3   0   -0.09    0.26
   0   3   0   -0.15    0.17
  -1  -3   0    8.65    0.61
   1  -3   0   10.58    0.50
  -1  -3   0    9.29    0.42
   1  -3   0   10.00    0.42
   1  -3   0    9.12    0.66
  -1   3   0    8.19    0.63
   1   3   0    8.35    0.59
   1   3   0    9.01    0.46
  -2  -3   0    2.95    0.46
   2  -3   0    2.43    0.33
   2  -3   0    2.64    0.43
   2   3   0    1.96    0.31
   2   3   0    2.64    0.41
  -2   3   0    2.42    0.40
   3  -3   0    3.74    0.52
   3  -3   0    3.88    0.42
  -3  -3   0    3.21    0.47
  -3   3   0    4.29    0.54
   3   3   0    3.58    0.44
   3   3   0    3.62    0.48
  -4  -3   0   -0.16    0.29
   4  -3   0   -0.14    0.26
   4  -3   0    0.29    0.32
   4   3   0    0.33    0.30
   4   3   0   -0.06    0.26
  -4   3   0    0.26    0.29
  -5  -3   0    5.77    0.58
   5  -3   0    4.86    0.51
   5  -3   0    5.61    0.57
   5   3   0    6.47    0.59
   5   3   0    5.18    0.51
  -5   3   0    4.76    0.57
   6  -3   0   13.98    0.71
   6  -3   0   13.69    0.84
  -6  -3   0   10.31    0.74
  -6   3   0   13.18    0.77
   6   3   0   12.32    0.68
   6   3   0   12.22    0.72
   7  -3   0    0.42    0.34
  -7  -3   0    0.22    0.37
   7  -3   0    0.35    0.38
   7   3   0   -0.16    0.29
  -7   3   0    0.17    0.34
   7   3   0   -0.17    0.30
   8  -3   0    5.27    0.57
   8  -3   0    4.52    0.61
  -8  -3   0    6.50    0.67
   8   3   0    5.43    0.60
   8   3   0    5.40    0.62
  -8   3   0    6.02    0.62
   9  -3   0    0.69    0.38
  -9  -3   0    0.28    0.39
   9  -3   0    0.03    0.41
   9   3   0    0.07    0.37
  -9   3   0    0.57    0.39
   9   3   0    0.61    0.41
  -9   3   0    0.93    0.40
 -10  -3   0   11.25    0.92
  10  -3   0    9.63    0.87
  10   3   0   10.96    0.81
 -10   3   0   10.34    0.80
 -10   3   0   10.59    0.77
  10   3   0    9.82    0.79
 -11  -3   0    0.03    0.47
  11  -3   0   -0.20    0.47
  11   3   0    0.12    0.45
 -11   3   0    0.02    0.43
  11   3   0    0.08    0.43
 -11   3   0    0.45    0.41
 -12  -3   0    0.27    0.50
  12  -3   0    0.27    0.58
  12   3   0    0.70    0.49
 -12   3   0    0.09    0.42
 -12   3   0   -0.92    0.41
  13  -3   0    0.84    0.63
 -13  -3   0    0.73    0.62
  13   3   0    0.71    0.55
 -13   3   0    0.29    0.54
  14  -3   0    1.85    0.77
 -14  -3   0    1.34    0.70
 -14   3   0    1.17    0.58
  14   3   0    0.42    0.52
  15  -3   0    1.86    0.83
 -15  -3   0    2.30    0.76
 -15   3   0    1.72    0.68
  15   3   0    1.77    0.68
   0  -4   0   54.60    1.82
   0   4   0   53.97    1.77
  -1  -4   0   27.45    1.25
   1  -4   0   26.11    1.23
   1   4   0   29.52    1.24
  -1   4   0   32.24    1.30
   2  -4   0    2.16    0.52
  -2  -4   0    2.14    0.52
   2   4   0    2.17    0.52
  -2   4   0    2.80    0.54
   3  -4   0    1.66    0.49
  -3  -4   0    1.41    0.46
   3   4   0    1.34    0.39
   3   4   0    1.74    0.50
  -3   4   0    1.86    0.51
  -4  -4   0   10.55    0.81
   4  -4   0   10.73    0.88
   4   4   0    9.44    0.78
   4   4   0    9.51    0.66
  -4   4   0    9.39    0.83
  -4   4   0    9.57    0.68
  -5  -4   0   20.56    1.13
   5  -4   0   21.68    1.15
  -5   4   0   22.00    1.10
   5   4   0   22.26    1.13
  -5   4   0   21.62    0.98
   5   4   0   21.03    0.95
   6  -4   0    3.42    0.66
  -6  -4   0    3.20    0.60
   6   4   0    2.36    0.55
  -6   4   0    3.31    0.61
  -6   4   0    2.37    0.50
   6   4   0    3.26    0.53
   7  -4   0   18.77    1.12
  -7  -4   0   17.64    1.09
   7   4   0   18.58    0.97
  -7   4   0   17.55    1.02
   7   4   0   18.31    1.03
  -7   4   0   16.95    0.97
   8  -4   0   12.38    0.99
  -8  -4   0   15.39    1.03
  -8   4   0   13.55    0.93
   8   4   0   14.31    1.00
   8   4   0   14.58    0.92
  -8   4   0   13.82    0.94
  -9  -4   0    4.36    0.74
   9  -4   0    5.52    0.87
  -9   4   0    3.61    0.63
   9   4   0    5.27    0.79
  -9   4   0    3.83    0.63
   9   4   0    4.31    0.67
  10  -4   0   -0.06    0.58
 -10  -4   0    0.19    0.53
 -10   4   0    0.86    0.50
  10   4   0    0.28    0.52
 -10   4   0   -0.80    0.46
  10   4   0    0.15    0.50
  11  -4   0    2.44    0.73
 -11  -4   0    1.05    0.61
  11   4   0    1.43    0.61
 -11   4   0    2.18    0.62
 -11   4   0    0.94    0.58
 -12  -4   0   14.71    1.20
  12  -4   0   13.43    1.27
 -12   4   0   13.70    1.02
  12   4   0   16.45    1.14
 -12   4   0   13.81    1.11
   0  -5   0    0.34    0.56
   0   5   0   -0.49    0.54
   1  -5   0    5.74    0.83
  -1  -5   0    5.52    0.81
   1   5   0    4.88    0.83
  -1   5   0    5.24    0.80
   2  -5   0   28.88    1.48
  -2  -5   0   28.36    1.48
  -2   5   0   28.02    1.42
   2   5   0   27.27    1.45
   3  -5   0   35.26    1.67
  -3  -5   0   34.93    1.66
   3   5   0   34.93    1.59
  -3   5   0   36.59    1.64
  -4  -5   0    4.24    0.79
   4  -5   0    6.14    0.94
  -4   5   0    6.24    0.84
   4   5   0    6.25    0.86
   5  -5   0   13.13    1.09
  -5  -5   0   11.21    1.08
   5   5   0   11.67    1.03
  -5   5   0   11.49    1.00
   6  -5   0    2.95    0.76
  -6  -5   0    4.08    0.78
  -6   5   0    4.54    0.81
   6   5   0    3.70    0.79
  -7  -5   0   -0.26    0.56
   7  -5   0    0.70    0.62
  -7   5   0    0.14    0.60
   7   5   0    0.30    0.57
 -18   0   1   -0.88    0.56
 -17   0   1    0.34    0.58
 -16   0   1   -0.50    0.41
 -16   0   1    0.09    0.53
  16   0  -1   -0.01    0.54
  15   0  -1    0.06    0.50
  15   0  -1   -0.13    0.37
 -15   0   1    0.08    0.42
  14   0  -1    0.13    0.33
 -14   0   1   -0.28    0.35
  14   0  -1   -0.82    0.42
 -13   0   1   -0.09    0.32
  13   0  -1    0.21    0.44
 -13   0   1   -0.35    0.33
  13   0  -1   -0.09    0.30
  12   0  -1   -0.01    0.36
  12   0  -1    0.38    0.29
  12   0  -1   -0.01    0.29
 -12   0   1   -0.28    0.29
 -12   0   1   -0.34    0.28
  11   0  -1   -0.31    0.25
  11   0  -1    0.14    0.38
 -11   0   1   -0.26    0.26
  11   0  -1    0.14    0.27
  10   0  -1    0.17    0.30
 -10   0   1    0.22    0.25
  10   0  -1   -0.28    0.21
  10   0  -1    0.00    0.22
  10   0  -1    0.31    0.27
   9   0  -1    0.27    0.29
   9   0  -1   -0.14    0.17
   9   0  -1   -0.14    0.22
   9   0  -1    0.00    0.18
   8   0  -1    0.02    0.26
   8   0  -1    0.12    0.18
   8   0  -1    0.16    0.21
   8   0  -1    0.15    0.17
   7   0  -1    0.25    0.22
   7   0  -1   -0.04    0.14
   7   0  -1    0.13    0.14
   7   0  -1    0.09    0.18
   6   0  -1   -0.03    0.15
   6   0  -1   -0.05    0.19
   6   0  -1    0.13    0.13
   6   0  -1   -0.03    0.12
   5   0  -1   -0.43    0.10
   5   0  -1   -0.31    0.16
   5   0  -1   -0.43    0.13
   5   0  -1   -0.26    0.11
   4   0  -1    0.09    0.09
   4   0  -1    0.04    0.09
   4   0  -1    0.03    0.12
   4   0  -1    0.07    0.12
   3   0  -1   -0.17    0.08
   3   0  -1   -0.33    0.11
   3   0  -1   -0.34    0.07
   3   0  -1   -0.27    0.11
   2   0  -1   -0.12    0.07
   2   0  -1   -0.25    0.08
   2   0  -1   -0.22    0.05
   2   0  -1   -0.20    0.05
  -1   0   1    0.05    0.03
   1   0  -1    0.03    0.05
  -1   0  -1   -0.45    0.05
   1   0   1   -0.52    0.07
   1   0   1   -0.49    0.05
   2   0   1   -0.42    0.11
   2   0   1   -0.42    0.05
  -2   0  -1   -0.51    0.06
   2   0   1   -0.45    0.07
   3   0   1   -0.14    0.07
   3   0   1   -0.35    0.12
   3   0   1   -0.24    0.08
  -3   0  -1   -0.08    0.10
   4   0   1   -0.03    0.09
   4   0   1   -0.09    0.09
  -4   0  -1   -0.14    0.10
   4   0   1    0.01    0.15
   5   0   1   -0.11    0.17
  -5   0  -1   -0.14    0.10
   5   0   1   -0.07    0.11
   5   0   1   -0.07    0.10
   6   0   1    0.31    0.14
   6   0   1    0.28    0.22
  -6   0  -1    0.12    0.14
   6   0   1    0.03    0.13
  -7   0  -1    0.32    0.17
   7   0   1   -0.05    0.23
   7   0   1   -0.17    0.13
   7   0   1    0.18    0.16
   8   0   1   -0.02    0.18
   8   0   1   -0.15    0.25
  -8   0  -1   -0.25    0.18
   8   0   1    0.14    0.16
   9   0   1   -0.17    0.19
   9   0   1    0.34    0.19
   9   0   1    0.25    0.30
  -9   0  -1   -0.07    0.19
 -10   0  -1    0.00    0.26
  10   0   1    0.09    0.22
 -10   0  -1    0.06    0.21
  10   0   1   -0.29    0.31
 -11   0  -1   -0.17    0.27
  11   0   1    0.04    0.25
 -11   0  -1    0.50    0.25
  11   0   1   -0.25    0.37
 -12   0  -1   -0.07    0.32
  12   0   1    0.34    0.43
  12   0   1   -0.17    0.28
  13   0   1   -0.23    0.30
 -13   0  -1   -0.09    0.33
  13   0   1   -0.17    0.42
  14   0   1   -0.30    0.34
 -14   0  -1   -0.10    0.36
  14   0   1   -0.05    0.50
 -15   0  -1   -0.25    0.40
  15   0   1   -0.14    0.37
  15   0   1    0.33    0.54
  16   0   1    0.60    0.60
 -16   0  -1   -0.28    0.48
 -17   0  -1   -0.13    0.57
  17   0   1   -0.31    0.59
 -18   0  -1   -0.69    0.60
 -17  -1   1   13.26    1.09
  17  -1  -1   12.63    1.19
 -17   1   1   11.85    1.02
  17   1  -1   13.90    0.99
  16  -1  -1   28.06    1.46
 -16  -1   1   25.46    1.41
  16   1  -1   23.99    1.19
 -16   1   1   25.79    1.25
  15  -1  -1    8.44    0.97
 -15  -1   1    6.60    0.88
  15   1  -1    7.22    0.76
 -15   1   1    6.57    0.78
 -14  -1   1   13.51    0.97
  14  -1  -1   16.38    1.13
 -14   1   1   17.19    0.98
  14   1  -1   16.85    0.89
 -13  -1   1    3.87    0.64
  13  -1  -1    5.27    0.76
  13   1  -1    3.96    0.57
 -13   1   1    4.13    0.62
 -13   1   1    4.02    0.53
  12  -1  -1    3.09    0.48
 -12  -1   1    2.60    0.53
  12  -1  -1    2.34    0.57
 -12   1   1    2.86    0.48
 -12   1   1    2.79    0.43
  12   1  -1    3.49    0.49
  12   1  -1    3.47    0.52
  11  -1  -1    7.93    0.59
 -11  -1   1    9.07    0.53
  11  -1  -1    9.77    0.80
  11  -1  -1    8.93    0.47
 -11  -1   1   10.16    0.78
  11   1  -1    8.85    0.68
 -11   1   1    9.15    0.61
  11   1  -1    8.64    0.59
 -10  -1   1    4.48    0.40
  10  -1  -1    4.45    0.35
  10  -1  -1    4.16    0.58
 -10  -1   1    4.24    0.59
  10  -1  -1    4.50    0.47
  10   1  -1    4.01    0.49
 -10   1   1    3.60    0.46
  10   1  -1    4.50    0.53
  -9  -1   1   59.43    1.38
   9  -1  -1   58.48    1.58
  -9  -1   1   60.00    1.72
   9  -1  -1   60.09    1.32
   9  -1  -1   58.00    1.79
  -9   1   1   59.36    1.55
   9   1  -1   58.98    1.64
   9   1  -1   60.01    1.53
  -8  -1   1   69.05    1.50
   8  -1  -1   67.20    1.69
   8  -1  -1   67.23    1.43
  -8  -1   1   72.95    1.86
   8  -1  -1   66.49    1.90
   8   1  -1   68.60    1.66
  -8   1   1   69.00    1.69
   8   1  -1   69.32    1.76
   7  -1  -1   65.69    1.57
   7  -1  -1   62.17    1.28
   7  -1  -1   62.67    1.70
  -7  -1   1   61.81    1.34
  -7  -1   1   61.56    1.63
   7   1  -1   61.01    1.57
  -7   1   1   64.50    1.54
   6  -1  -1    0.07    0.10
  -6  -1   1    0.24    0.11
   6  -1  -1    0.20    0.18
  -6  -1   1    0.63    0.22
   6  -1  -1    0.31    0.19
   6   1  -1    0.18    0.18
  -6   1   1    0.47    0.20
   6   1  -1    0.27    0.17
   5  -1  -1    0.92    0.21
   5  -1  -1    1.10    0.20
  -5  -1   1    1.15    0.15
  -5  -1   1    1.06    0.21
  -5   1   1    1.31    0.23
   5   1  -1    1.71    0.24
   5   1  -1    1.47    0.22
   4  -1  -1   16.84    0.58
  -4  -1   1   16.76    0.56
   4  -1  -1   16.84    0.56
  -4  -1   1   16.58    0.37
  -4   1   1   16.06    0.56
   4   1  -1   15.59    0.54
   4   1  -1   16.34    0.53
  -4   1   1   16.99    0.36
   3  -1  -1  183.86    3.54
   3  -1  -1  178.17    3.68
  -3  -1   1  184.37    3.69
  -3   1   1  179.02    3.61
   3   1  -1  185.92    3.60
   3   1  -1  188.70    3.43
   2  -1  -1  697.85   13.85
   2  -1  -1  714.61   13.04
  -2  -1   1  715.03   13.90
   2   1  -1  704.26   12.80
  -2   1   1  709.99   13.15
   1  -1  -1    0.63    0.11
   1  -1  -1    0.65    0.12
  -1  -1   1    1.51    0.20
   1   1  -1    0.86    0.12
  -1   1   1    1.00    0.09
  -1   1   1    1.13    0.17
   1   1  -1    0.80    0.10
   1   1  -1    0.58    0.13
   0  -1  -1   74.94    1.52
   0  -1  -1   77.93    1.66
   0  -1   1   78.37    1.47
   0  -1   1   79.10    1.66
   0   1  -1   78.36    1.61
   0   1  -1   79.22    1.47
   0   1   1   77.22    1.61
   0   1  -1   78.20    1.50
   0   1   1   75.20    1.45
   1  -1   1   27.27    0.58
  -1  -1  -1   28.71    0.61
   1  -1   1   27.74    0.65
  -1  -1  -1   28.94    0.73
   1  -1   1   28.13    0.73
  -1   1  -1   28.01    0.70
   1   1   1   26.80    0.68
   1   1   1   27.22    0.63
   2  -1   1    0.72    0.13
   2  -1   1    0.31    0.12
  -2  -1  -1    1.99    0.23
  -2  -1  -1    1.35    0.13
   2  -1   1    0.63    0.08
  -2   1  -1    1.26    0.19
   2   1   1    0.89    0.13
   2   1   1    1.28    0.17
  -3  -1  -1  147.61    3.07
   3  -1   1  151.60    2.91
  -3  -1  -1  147.73    2.77
   3  -1   1  142.25    3.06
   3  -1   1  147.15    2.64
   3   1   1  146.16    2.90
   3   1   1  150.12    2.82
  -3   1  -1  152.29    2.92
   4  -1   1   23.29    0.75
   4  -1   1   23.11    0.50
  -4  -1  -1   23.32    0.75
  -4  -1  -1   22.62    0.57
   4  -1   1   23.33    0.69
   4   1   1   23.16    0.66
  -4   1  -1   23.79    0.65
   4   1   1   22.35    0.63
   5  -1   1   75.59    1.71
  -5  -1  -1   75.98    1.55
   5  -1   1   74.66    1.45
  -5  -1  -1   78.78    1.85
   5  -1   1   76.91    1.86
   5   1   1   76.41    1.65
   5   1   1   75.67    1.65
  -5   1  -1   75.12    1.64
  -6  -1  -1  163.11    3.17
   6  -1   1  167.52    3.36
  -6  -1  -1  165.48    3.60
   6  -1   1  156.47    3.59
   6  -1   1  162.23    3.02
   6   1   1  161.87    3.23
  -6   1  -1  167.98    3.37
  -6   1  -1  168.55    3.29
   6   1   1  165.77    3.31
   7  -1   1    6.30    0.51
  -7  -1  -1    5.99    0.36
   7  -1   1    6.29    0.31
  -7  -1  -1    6.37    0.53
  -7   1  -1    6.13    0.44
  -7   1  -1    5.85    0.38
   7   1   1    6.83    0.42
   7   1   1    6.59    0.42
   8  -1   1   34.07    0.84
  -8  -1  -1   33.42    0.90
  -8  -1  -1   31.72    1.19
   8  -1   1   34.70    1.27
  -8   1  -1   34.79    1.07
   8   1   1   32.62    1.00
   8   1   1   33.02    1.00
  -8   1  -1   33.07    0.94
   9  -1   1   15.99    0.57
  -9  -1  -1   15.12    0.60
   9  -1   1   15.88    0.90
  -9  -1  -1   15.75    0.87
  -9   1  -1   15.20    0.72
   9   1   1   14.57    0.69
  -9   1  -1   16.05    0.62
   9   1   1   15.29    0.71
  10  -1   1   21.01    0.69
 -10  -1  -1   20.57    1.08
 -10  -1  -1   19.57    0.74
  10  -1   1   22.17    1.13
 -10   1  -1   21.61    0.77
  10   1   1   17.62    0.83
 -10   1  -1   20.37    0.90
  10   1   1   20.07    0.83
  11  -1   1   48.83    1.22
  11  -1   1   45.10    1.72
 -11  -1  -1   46.18    1.28
 -11  -1  -1   48.28    1.71
 -11   1  -1   44.73    1.27
  11   1   1   46.02    1.41
  11   1   1   48.57    1.40
 -11   1  -1   46.29    1.46
 -12  -1  -1   32.11    1.44
  12  -1   1   30.32    1.41
 -12  -1  -1   30.69    1.04
 -12   1  -1   32.97    1.23
  12   1   1   27.72    1.11
 -13  -1  -1    5.59    0.76
  13  -1   1    5.01    0.75
  13   1   1    5.95    0.60
 -13   1  -1    5.33    0.62
  14  -1   1    1.06    0.60
 -14  -1  -1    0.29    0.56
 -14   1  -1    1.65    0.53
  14   1   1    1.59    0.47
  15  -1   1    2.01    0.66
 -15  -1  -1    1.93    0.69
  15   1   1    1.54    0.50
 -15   1  -1    1.91    0.58
  16  -1   1    6.04    0.93
 -16  -1  -1    6.73    0.98
  16   1   1    5.96    0.76
 -16   1  -1    5.20    0.76
  17  -1   1    8.83    1.11
 -17  -1  -1    6.67    0.96
 -17   1  -1    7.69    0.92
  17   1   1    8.13    0.86
 -17  -2   1   19.95    1.37
  17  -2  -1   22.11    1.49
 -17   2   1   17.60    1.24
  17   2  -1   20.64    1.24
 -16  -2   1    2.82    0.75
  16  -2  -1    1.35    0.73
  16   2  -1    2.60    0.62
 -16   2   1    2.75    0.69
 -15  -2   1    4.28    0.78
  15  -2  -1    4.43    0.89
 -15   2   1    3.68    0.70
  15   2  -1    2.90    0.63
  14  -2  -1   16.97    1.24
 -14  -2   1   20.00    1.21
  14   2  -1   20.41    1.05
 -14   2   1   15.08    1.00
  13  -2  -1   39.95    1.74
 -13  -2   1   38.90    1.60
  13   2  -1   36.42    1.42
 -13   2   1   39.37    1.51
 -13   2   1   40.07    1.37
  12  -2  -1   83.69    2.32
  12  -2  -1   85.65    2.61
 -12  -2   1   84.36    2.48
  12   2  -1   85.27    2.26
 -12   2   1   84.90    2.36
  12   2  -1   88.39    2.41
 -12   2   1   85.10    2.22
 -11  -2   1   37.06    1.43
  11  -2  -1   39.94    1.58
 -11   2   1   38.56    1.29
  11   2  -1   36.78    1.32
  11   2  -1   40.85    1.42
  10  -2  -1    0.36    0.36
  10  -2  -1    0.69    0.40
 -10  -2   1    1.11    0.40
 -10   2   1    1.69    0.36
  10   2  -1    0.65    0.32
  10   2  -1    0.79    0.38
   9  -2  -1   26.40    1.13
  -9  -2   1   24.76    1.04
   9  -2  -1   24.23    0.98
   9   2  -1   25.51    0.97
  -9   2   1   23.69    0.93
   9   2  -1   26.27    1.03
   8  -2  -1    0.96    0.37
   8  -2  -1    0.91    0.30
  -8  -2   1    0.32    0.28
  -8   2   1    0.29    0.26
   8   2  -1    0.65    0.28
   8   2  -1    0.96    0.33
   7  -2  -1  128.40    2.83
   7  -2  -1  126.20    2.98
  -7  -2   1  125.32    2.95
  -7   2   1  126.52    2.84
   7   2  -1  125.31    2.85
   7   2  -1  127.64    2.74
   6  -2  -1  189.70    3.96
  -6  -2   1  199.19    4.17
   6  -2  -1  189.85    4.16
  -6   2   1  190.50    4.01
   6   2  -1  193.12    3.84
   6   2  -1  191.46    4.02
   5  -2  -1  122.52    2.61
  -5  -2   1  118.09    2.73
   5  -2  -1  118.50    2.74
   5   2  -1  120.80    2.52
  -5   2   1  118.71    2.65
   5   2  -1  117.20    2.64
   4  -2  -1  302.62    5.86
  -4  -2   1  307.85    6.17
   4  -2  -1  298.70    6.16
   4   2  -1  303.72    5.67
   4   2  -1  304.25    5.99
  -4   2   1  303.77    6.00
  -3  -2   1    8.48    0.49
   3  -2  -1    9.07    0.46
   3  -2  -1    8.32    0.48
   3   2  -1    9.13    0.49
  -3   2   1    8.44    0.49
   3   2  -1    8.69    0.44
   2  -2  -1   98.26    2.09
   2  -2  -1   95.59    2.25
  -2  -2   1  100.24    2.29
  -2   2   1  103.22    2.24
   2   2  -1   97.71    1.88
   2   2  -1   98.34    2.03
  -2   2   1   99.68    1.83
   2   2  -1   99.48    2.21
   1  -2  -1   96.28    1.99
  -1  -2   1   97.25    2.19
   1  -2  -1   94.29    2.19
   1   2  -1   95.12    1.92
   1   2  -1   93.43    2.13
   1   2  -1   95.56    1.88
  -1   2   1   95.78    1.83
  -1   2   1   96.30    2.14
   0  -2   1   52.43    1.14
   0  -2  -1   52.80    1.36
   0  -2   1   51.49    1.35
   0  -2  -1   51.33    1.15
   0   2   1   50.17    1.31
   0   2  -1   50.16    1.31
   0   2  -1   52.27    1.13
   0   2   1   53.26    1.12
   1  -2   1  298.90    5.30
   1  -2   1  292.54    5.97
  -1  -2  -1  297.21    5.99
   1  -2   1  297.65    5.56
  -1  -2  -1  294.35    5.49
  -1   2  -1  301.04    5.81
   1   2   1  293.84    5.80
   1   2   1  291.77    5.39
  -2  -2  -1   98.96    2.24
  -2  -2  -1   94.11    1.86
   2  -2   1   95.15    2.02
   2  -2   1   96.26    1.80
   2  -2   1   98.12    2.23
  -2   2  -1   95.42    2.14
   2   2   1   94.69    2.13
   2   2   1   92.81    1.96
   3  -2   1   84.08    2.01
   3  -2   1   84.19    1.54
  -3  -2  -1   82.99    1.61
   3  -2   1   85.16    1.86
   3   2   1   83.00    1.90
  -3   2  -1   84.00    1.93
   3   2   1   80.94    1.79
   4  -2   1    2.38    0.34
  -4  -2  -1    3.59    0.42
  -4  -2  -1    2.85    0.17
   4  -2   1    2.74    0.39
   4   2   1    2.60    0.32
   4   2   1    2.89    0.32
  -4   2  -1    3.01    0.34
  -5  -2  -1    1.25    0.30
  -5  -2  -1    1.41    0.14
   5  -2   1    0.69    0.27
   5  -2   1    0.31    0.22
   5   2   1    0.92    0.23
  -5   2  -1    1.43    0.28
   5   2   1    1.19    0.27
  -6  -2  -1   85.20    2.15
   6  -2   1   83.74    2.15
   6  -2   1   86.38    2.02
   6   2   1   82.21    1.93
   6   2   1   80.55    1.96
  -6   2  -1   84.73    1.98
   7  -2   1  122.04    2.97
  -7  -2  -1  121.68    2.95
   7  -2   1  123.27    2.78
   7   2   1  120.79    2.68
  -7   2  -1  121.73    2.78
   7   2   1  129.61    2.75
  -7   2  -1  122.37    2.71
  -8  -2  -1  206.83    4.59
   8  -2   1  208.51    4.63
  -8   2  -1  199.16    4.30
   8   2   1  203.43    4.26
   8   2   1  201.14    4.17
  -8   2  -1  207.48    4.24
   9  -2   1   37.46    1.44
  -9  -2  -1   41.56    1.45
  -9   2  -1   38.32    1.30
  -9   2  -1   39.85    1.21
   9   2   1   39.35    1.23
   9   2   1   39.90    1.29
  10  -2   1    9.59    0.80
 -10  -2  -1   10.12    0.80
 -10   2  -1   10.44    0.63
  10   2   1   12.22    0.71
 -10   2  -1   10.70    0.72
  10   2   1    9.78    0.67
 -11  -2  -1    0.55    0.45
  11  -2   1    0.68    0.47
 -11   2  -1    0.68    0.34
 -11   2  -1    1.10    0.42
  11   2   1    0.50    0.36
  12  -2   1   16.55    1.17
 -12  -2  -1   16.41    1.07
  12   2   1   17.35    0.96
 -12   2  -1   17.60    1.00
  13  -2   1   44.28    1.87
 -13  -2  -1   42.35    1.74
  13   2   1   38.19    1.46
 -13   2  -1   40.30    1.53
 -14  -2  -1   28.72    1.49
  14  -2   1   29.45    1.61
  14   2   1   26.60    1.27
 -14   2  -1   29.94    1.38
 -15  -2  -1   38.32    1.82
  15  -2   1   39.15    1.88
  15   2   1   37.76    1.51
 -15   2  -1   35.75    1.55
 -16  -2  -1   12.41    1.24
  16  -2   1   10.75    1.15
 -16   2  -1   15.81    1.10
  16   2   1   13.62    1.05
  15  -3  -1   35.01    1.88
 -15  -3   1   35.98    1.71
 -15   3   1   31.48    1.59
  15   3  -1   34.29    1.57
  14  -3  -1   26.55    1.56
 -14  -3   1   28.38    1.52
 -14   3   1   29.04    1.46
  14   3  -1   26.86    1.32
 -13  -3   1    1.83    0.66
  13  -3  -1    2.58    0.71
  13   3  -1    1.96    0.57
 -13   3   1    3.16    0.65
 -13   3   1    2.87    0.59
 -12  -3   1    0.60    0.56
  12  -3  -1    0.98    0.59
 -12   3   1    0.60    0.47
 -12   3   1    0.57    0.45
  12   3  -1    1.64    0.50
  12   3  -1    0.29    0.51
  11  -3  -1   14.09    0.95
 -11  -3   1   14.29    1.02
  11  -3  -1   15.50    1.05
 -11   3   1   14.93    0.92
  11   3  -1   13.04    0.91
  11   3  -1   13.01    0.94
 -11   3   1   13.91    0.97
 -10  -3   1   39.82    1.53
  10  -3  -1   42.11    1.66
  10  -3  -1   39.39    1.46
 -10   3   1   39.45    1.44
  10   3  -1   40.34    1.45
  10   3  -1   43.07    1.50
   9  -3  -1   76.10    2.29
  -9  -3   1   76.56    2.25
   9  -3  -1   80.15    2.17
  -9   3   1   79.18    2.16
   9   3  -1   75.33    2.16
   9   3  -1   76.41    2.09
   8  -3  -1   31.19    1.21
   8  -3  -1   32.68    1.34
  -8  -3   1   34.19    1.31
  -8   3   1   32.41    1.24
   8   3  -1   34.41    1.21
   8   3  -1   34.97    1.29
   7  -3  -1   78.11    2.00
   7  -3  -1   73.47    2.11
  -7  -3   1   70.90    2.08
   7   3  -1   74.24    2.04
   7   3  -1   69.97    1.90
  -7   3   1   73.58    2.02
   6  -3  -1   19.66    0.88
  -6  -3   1   20.17    0.95
   6  -3  -1   18.69    0.96
   6   3  -1   20.23    0.84
  -6   3   1   18.22    0.91
   6   3  -1   20.67    0.92
   5  -3  -1   10.69    0.74
   5  -3  -1   10.68    0.64
  -5  -3   1   11.14    0.71
   5   3  -1    9.47    0.65
   5   3  -1   12.06    0.66
  -5   3   1   11.57    0.70
  -4  -3   1  123.89    3.05
   4  -3  -1  127.05    3.06
   4  -3  -1  130.16    2.82
   4   3  -1  127.91    2.74
   4   3  -1  125.96    2.96
  -4   3   1  127.60    2.97
   3  -3  -1   85.44    1.99
  -3  -3   1   87.08    2.25
   3  -3  -1   82.31    2.21
   3   3  -1   81.41    2.15
  -3   3   1   86.52    2.18
   3   3  -1   87.01    1.95
  -2  -3   1  152.76    3.55
   2  -3  -1  160.95    3.24
   2  -3  -1  153.85    3.56
   2   3  -1  158.05    3.14
  -2   3   1  157.64    3.50
   2   3  -1  151.76    3.46
  -1  -3   1   76.46    2.04
   1  -3  -1   74.58    1.74
   1  -3  -1   74.60    2.03
  -1   3   1   77.92    1.60
   1   3  -1   79.12    1.64
  -1   3   1   74.29    1.99
   1   3  -1   76.95    1.98
   1   3  -1   76.66    1.71
   0  -3   1   18.93    0.87
   0  -3  -1   17.71    0.84
   0  -3  -1   19.97    0.65
   0  -3   1   19.60    0.63
   0   3   1   19.37    0.64
   0   3  -1   18.59    0.83
   0   3   1   18.64    0.84
   0   3  -1   19.14    0.64
  -1  -3  -1    0.06    0.29
   1  -3   1    0.25    0.17
  -1  -3  -1    0.16    0.17
   1  -3   1   -0.06    0.28
   1   3   1   -0.10    0.20
   1   3   1    0.44    0.29
  -1   3  -1    0.00    0.20
  -1   3  -1    0.20    0.28
  -2  -3  -1   13.51    0.76
   2  -3   1   13.21    0.75
  -2   3  -1   13.72    0.60
  -2   3  -1   16.30    0.80
   2   3   1   14.19    0.62
   2   3   1   14.94    0.77
   3  -3   1   90.71    2.41
  -3  -3  -1   95.83    2.45
   3   3   1   96.19    2.11
  -3   3  -1   96.13    2.18
  -3   3  -1   94.92    2.35
   3   3   1   93.08    2.30
  -4  -3  -1   96.16    2.47
   4  -3   1   97.33    2.48
   4   3   1   92.47    2.34
  -4   3  -1   92.39    2.22
   4   3   1   96.02    2.17
  -4   3  -1   95.96    2.36
  -5  -3  -1  116.27    2.88
   5  -3   1  109.02    2.84
  -5   3  -1  116.52    2.74
  -5   3  -1  115.90    2.64
   5   3   1  112.92    2.70
   5   3   1  112.44    2.54
  -6  -3  -1   69.96    2.06
  -6   3  -1   71.89    1.90
   6   3   1   71.39    1.85
  -6   3  -1   73.64    1.95
   6   3   1   73.04    1.95
  -7  -3  -1    9.18    0.73
   7  -3   1    8.89    0.76
  -7   3  -1    7.71    0.65
   7   3   1    8.75    0.67
   7   3   1    8.45    0.61
  -7   3  -1    7.79    0.61
  -8  -3  -1    9.86    0.78
   8  -3   1    9.60    0.82
  -8   3  -1    9.27    0.69
  -8   3  -1    8.18    0.71
   8   3   1    9.55    0.72
   8   3   1    9.35    0.67
  -9  -3  -1   23.99    1.21
   9  -3   1   23.38    1.23
  -9   3  -1   23.33    1.10
   9   3   1   25.08    1.07
   9   3   1   23.49    1.07
  -9   3  -1   22.69    1.02
 -10  -3  -1   59.98    2.03
  10  -3   1   57.86    2.06
  10   3   1   57.88    1.82
 -10   3  -1   57.73    1.86
 -10   3  -1   59.73    1.77
  10   3   1   62.40    1.83
  11  -3   1   57.79    2.09
 -11  -3  -1   57.97    2.04
 -11   3  -1   51.29    1.81
 -11   3  -1   55.55    1.71
  11   3   1   56.75    1.82
 -12  -3  -1   20.28    1.27
  12  -3   1   23.42    1.42
 -12   3  -1   21.29    1.19
  12   3   1   21.10    1.13
 -13  -3  -1   10.41    1.03
  13  -3   1    8.77    1.03
  13   3   1    9.05    0.90
 -13   3  -1    9.46    0.94
 -14  -3  -1    2.89    0.80
  14  -3   1    2.38    0.82
 -14   3  -1    3.45    0.74
  14   3   1    2.13    0.63
 -15  -3  -1   -0.03    0.70
  15  -3   1   -0.35    0.70
  15   3   1    1.04    0.62
 -15   3  -1    1.09    0.63
 -12  -4   1   11.46    1.06
  12  -4  -1   10.50    1.17
 -12   4   1    9.11    0.94
 -12   4   1    9.90    0.95
  12   4  -1   11.33    1.03
  11  -4  -1   19.20    1.34
 -11  -4   1   18.19    1.26
  11   4  -1   17.22    1.17
 -11   4   1   17.83    1.12
 -11   4   1   17.17    1.13
  11   4  -1   16.61    1.12
 -10  -4   1    4.83    0.76
  10  -4  -1    4.62    0.83
 -10   4   1    6.11    0.74
  10   4  -1    6.11    0.85
  10   4  -1    5.62    0.79
 -10   4   1    6.10    0.75
  -9  -4   1   -0.33    0.49
   9  -4  -1    0.39    0.56
   9   4  -1    0.23    0.52
   9   4  -1   -0.11    0.43
  -9   4   1   -0.22    0.45
  -9   4   1   -0.08    0.48
   8  -4  -1   10.56    0.80
   8  -4  -1   10.03    0.91
  -8  -4   1   10.51    0.96
   8   4  -1   10.85    0.84
  -8   4   1    9.76    0.83
  -8   4   1   12.14    0.89
   8   4  -1   12.84    0.98
   7  -4  -1    8.35    0.74
   7  -4  -1    8.63    0.88
  -7  -4   1    7.99    0.84
   7   4  -1    8.13    0.84
  -7   4   1    8.90    0.85
   7   4  -1    8.75    0.75
  -6  -4   1   30.52    1.38
   6  -4  -1   28.85    1.33
   6  -4  -1   30.07    1.18
   6   4  -1   27.14    1.14
   6   4  -1   28.50    1.28
  -6   4   1   29.21    1.29
  -5  -4   1   35.47    1.45
   5  -4  -1   35.86    1.26
   5  -4  -1   35.30    1.46
   5   4  -1   36.70    1.43
   5   4  -1   36.70    1.27
  -5   4   1   33.22    1.38
   4  -4  -1   21.92    0.94
  -4  -4   1   20.24    1.07
   4  -4  -1   19.90    1.11
   4   4  -1   20.88    0.91
   4   4  -1   19.56    1.05
  -4   4   1   16.99    1.01
   3  -4  -1    2.25    0.54
  -3  -4   1    1.73    0.50
   3  -4  -1    1.96    0.39
   3   4  -1    1.51    0.40
   3   4  -1    1.49    0.49
  -3   4   1    1.57    0.49
   2  -4  -1    0.32    0.41
  -2  -4   1    0.00    0.40
  -2   4   1    0.03    0.39
   2   4  -1    0.14    0.43
  -1  -4   1   12.21    0.87
   1  -4  -1   14.11    0.94
   1   4  -1   14.05    0.88
  -1   4   1   13.65    0.89
   0  -4   1   39.45    1.49
   0  -4  -1   39.32    1.52
   0   4  -1   38.97    1.47
   0   4   1   37.57    1.43
  -1  -4  -1   48.97    1.72
   1  -4   1   46.03    1.67
  -1   4  -1   49.01    1.65
   1   4   1   48.30    1.65
  -2  -4  -1   13.70    0.89
   2  -4   1   13.19    0.90
  -2   4  -1   14.13    0.87
   2   4   1   13.97    0.92
   3  -4   1   21.67    1.13
  -3  -4  -1   22.16    1.11
   3   4   1   21.62    0.91
  -3   4  -1   21.82    1.12
   3   4   1   22.16    1.12
  -4  -4  -1    5.95    0.69
   4  -4   1    4.49    0.65
  -4   4  -1    4.75    0.57
  -4   4  -1    5.74    0.72
   4   4   1    4.77    0.59
   4   4   1    6.23    0.67
  -5  -4  -1    2.90    0.59
   5  -4   1    2.17    0.55
   5   4   1    2.47    0.49
  -5   4  -1    2.89    0.51
  -5   4  -1    2.67    0.55
   5   4   1    2.87    0.58
  -6  -4  -1   46.77    1.77
   6  -4   1   40.56    1.66
  -6   4  -1   44.82    1.61
   6   4   1   44.35    1.48
  -6   4  -1   49.02    1.56
   6   4   1   47.98    1.66
   7  -4   1   18.68    1.17
  -7  -4  -1   18.01    1.10
   7   4   1   18.05    0.97
  -7   4  -1   16.74    0.99
   7   4   1   17.37    1.05
  -7   4  -1   19.66    0.99
  -8  -4  -1   16.04    1.12
   8  -4   1   19.01    1.20
  -8   4  -1   16.35    1.00
   8   4   1   16.28    1.03
  -8   4  -1   16.72    1.00
   8   4   1   16.21    0.98
  -9  -4  -1   12.47    1.02
   9  -4   1   15.83    1.18
   9   4   1   16.33    1.04
  -9   4  -1   15.41    1.01
  -9   4  -1   12.17    0.94
   9   4   1   12.61    0.90
  10  -4   1    5.54    0.87
 -10  -4  -1    5.92    0.86
  10   4   1    3.51    0.65
 -10   4  -1    4.02    0.71
 -10   4  -1    5.09    0.72
  11  -4   1    0.34    0.58
 -11  -4  -1   -0.42    0.59
 -11   4  -1    0.82    0.54
 -11   4  -1   -0.35    0.51
  11   4   1    0.06    0.54
 -12  -4  -1    0.69    0.69
  12  -4   1    1.69    0.78
 -12   4  -1    0.72    0.57
  12   4   1    0.86    0.60
  -7  -5   1    0.56    0.60
   7  -5  -1    1.05    0.64
  -7   5   1   -0.05    0.60
   7   5  -1    0.01    0.57
  -6  -5   1    0.35    0.59
   6  -5  -1    0.80    0.63
   6   5  -1    0.62    0.65
  -6   5   1    1.40    0.64
  -5  -5   1   -0.12    0.56
   5  -5  -1   -0.44    0.58
  -5   5   1    0.86    0.62
   5   5  -1    0.76    0.64
  -4  -5   1    0.36    0.59
   4  -5  -1    1.10    0.58
   4   5  -1    0.57    0.64
  -4   5   1    1.29    0.66
   3  -5  -1    0.77    0.58
  -3  -5   1    1.02    0.58
  -3   5   1    1.12    0.58
   3   5  -1    1.52    0.62
   2  -5  -1    1.51    0.61
  -2  -5   1    1.04    0.60
   2   5  -1    1.61    0.66
  -2   5   1    1.73    0.66
   1  -5  -1    3.48    0.75
  -1  -5   1    4.27    0.79
   1   5  -1    2.89    0.74
  -1   5   1    2.52    0.67
   0  -5   1    4.38    0.79
   0  -5  -1    2.94    0.69
   0   5   1    4.32    0.79
   0   5  -1    4.02    0.75
   1  -5   1    0.34    0.54
  -1  -5  -1    1.00    0.61
  -1   5  -1    0.19    0.56
   1   5   1   -0.96    0.52
  -2  -5  -1    0.18    0.57
   2  -5   1    0.65    0.60
   2   5   1    1.22    0.64
  -2   5  -1    0.30    0.56
   3  -5   1    1.01    0.64
  -3  -5  -1    1.22    0.60
  -3   5  -1    1.52    0.62
   3   5   1    1.44    0.66
   4  -5   1    6.10    0.92
  -4  -5  -1    7.95    0.97
  -4   5  -1    7.68    0.89
   4   5   1    6.48    0.92
   5  -5   1    2.52    0.76
  -5  -5  -1    2.69    0.72
  -5   5  -1    1.90    0.64
   5   5   1    1.56    0.67
  -6  -5  -1    0.90    0.60
   6  -5   1   -0.01    0.63
  -6   5  -1   -0.28    0.55
   6   5   1    0.27    0.61
 -18   0   2   37.23    1.71
 -17   0   2   16.23    1.13
 -16   0   2   29.35    1.27
 -16   0   2   29.45    1.44
 -15   0   2    7.63    0.76
  15   0  -2    6.46    0.67
  15   0  -2    6.31    0.86
  14   0  -2    8.64    0.69
  14   0  -2    8.54    0.87
 -14   0   2    9.47    0.73
 -14   0   2    9.42    0.73
  13   0  -2   17.40    0.90
 -13   0   2   16.58    0.84
 -13   0   2   17.38    0.88
  13   0  -2   15.75    1.02
  13   0  -2   16.09    0.78
  12   0  -2   21.61    0.86
 -12   0   2   20.34    0.89
  12   0  -2   21.54    0.95
  12   0  -2   21.41    0.85
  12   0  -2   22.26    1.11
  11   0  -2  296.26    6.01
  11   0  -2  314.96    6.58
  11   0  -2  306.88    5.84
  11   0  -2  306.60    6.25
  10   0  -2  240.57    4.69
  10   0  -2  246.16    4.86
  10   0  -2  247.91    5.31
  10   0  -2  239.32    5.06
   9   0  -2   21.11    0.74
   9   0  -2   20.49    0.71
   9   0  -2   18.38    0.83
   9   0  -2   19.48    0.89
   8   0  -2    0.43    0.25
   8   0  -2    0.25    0.18
   8   0  -2    0.80    0.28
   8   0  -2    0.37    0.19
   7   0  -2   37.24    1.14
   7   0  -2   35.84    1.11
   7   0  -2   37.29    0.95
   7   0  -2   37.56    0.98
   6   0  -2  203.25    3.91
   6   0  -2  204.05    4.21
   6   0  -2  206.69    3.79
   6   0  -2  193.85    4.14
   5   0  -2  562.48    9.73
   5   0  -2  566.35   10.06
   5   0  -2  535.15   10.61
   5   0  -2  526.55   10.41
   4   0  -2  188.39    3.42
   4   0  -2  187.50    3.52
   4   0  -2  180.87    3.75
   4   0  -2  184.99    3.73
  -3   0   2  231.59    4.11
   3   0  -2  218.72    4.47
   3   0  -2  226.49    4.44
   3   0  -2  235.47    4.25
   2   0  -2   -0.15    0.14
   2   0  -2    0.01    0.10
  -2   0   2    0.08    0.10
   2   0  -2    0.04    0.09
   1   0  -2   89.56    1.94
  -1   0   2   96.11    1.78
   1   0  -2   98.96    1.84
   0   0   2   40.60    0.86
   0   0  -2   40.95    0.87
   1   0   2  501.75   10.01
  -1   0  -2  496.28    9.59
   1   0   2  546.21    9.16
  -2   0  -2  543.06    9.69
   2   0   2  481.30    9.90
   2   0   2  518.05    9.06
  -3   0  -2  586.24   10.45
  -3   0  -2  579.65   10.51
   3   0   2  582.78   10.10
   3   0   2  538.70   11.07
  -4   0  -2  410.16    7.64
  -4   0  -2  417.31    7.62
   4   0   2  412.17    7.38
  -5   0  -2    1.75    0.25
   5   0   2    1.15    0.18
   5   0   2    2.35    0.35
  -5   0  -2    1.53    0.16
  -6   0  -2  167.90    3.22
   6   0   2  167.77    3.20
   6   0   2  164.11    3.73
  -6   0  -2  168.04    3.33
   7   0   2   64.92    1.48
  -7   0  -2   65.45    1.54
  -7   0  -2   66.47    1.41
   7   0   2   67.72    1.88
  -8   0  -2   97.75    2.17
  -8   0  -2   99.64    2.04
   8   0   2   95.42    2.55
   8   0   2   97.39    2.09
  -9   0  -2  272.15    5.43
  -9   0  -2  277.87    5.33
   9   0   2  279.82    5.25
   9   0   2  276.05    6.05
  10   0   2   82.53    2.38
  10   0   2   79.96    1.89
 -10   0  -2   84.06    1.99
 -10   0  -2   81.20    1.80
  11   0   2   32.40    1.39
 -11   0  -2   31.46    1.09
  11   0   2   31.74    1.04
  12   0   2    4.84    0.73
  12   0   2    4.59    0.51
 -12   0  -2    5.14    0.58
 -13   0  -2   17.30    0.89
  13   0   2   15.57    1.08
  13   0   2   15.94    0.81
 -14   0  -2   54.61    1.70
  14   0   2   55.59    2.07
  14   0   2   53.45    1.61
 -15   0  -2   45.64    1.56
  15   0   2   43.62    1.91
  15   0   2   43.21    1.46
  16   0   2   40.47    1.90
 -16   0  -2   42.49    1.56
 -17   0  -2   19.16    1.31
  17   0   2   17.11    1.32
 -18  -1   2    0.54    0.66
  18   1  -2    0.53    0.54
 -18   1   2    0.88    0.63
 -17  -1   2    6.72    0.86
  17  -1  -2    5.67    0.92
  17   1  -2    6.35    0.80
 -17   1   2    4.59    0.76
 -16  -1   2   11.89    1.04
  16  -1  -2   12.81    1.11
 -16   1   2   13.66    0.95
  16   1  -2   11.48    0.89
  15  -1  -2   39.99    1.71
 -15  -1   2   39.87    1.59
  15   1  -2   37.41    1.39
 -15   1   2   38.24    1.50
 -14  -1   2   36.18    1.48
  14  -1  -2   34.70    1.53
 -14   1   2   35.91    1.38
  14   1  -2   33.62    1.29
 -14   1   2   35.81    1.30
  13  -1  -2   50.50    1.80
 -13  -1   2   49.05    1.70
  13  -1  -2   47.43    1.54
 -13   1   2   47.91    1.52
  13   1  -2   50.10    1.65
  13   1  -2   47.46    1.52
 -12  -1   2    6.79    0.71
  12  -1  -2    7.67    0.79
  12  -1  -2    7.25    0.64
 -12   1   2    6.46    0.61
  12   1  -2    6.29    0.57
  12   1  -2    8.66    0.74
  11  -1  -2    4.77    0.62
 -11  -1   2    4.76    0.46
 -11  -1   2    3.74    0.58
  11  -1  -2    3.83    0.48
  11   1  -2    3.95    0.59
  11   1  -2    5.10    0.50
 -11   1   2    4.48    0.49
  10  -1  -2   18.44    0.97
  10  -1  -2   17.01    0.61
 -10  -1   2   16.50    0.64
 -10  -1   2   16.21    0.82
  10  -1  -2   16.27    0.76
  10   1  -2   17.35    0.88
  10   1  -2   17.37    0.79
 -10   1   2   18.03    0.81
  -9  -1   2  163.99    3.22
   9  -1  -2  160.72    3.46
  -9  -1   2  160.66    3.63
   9  -1  -2  164.20    3.79
  -9   1   2  165.06    3.10
   9   1  -2  160.99    3.61
  -9   1   2  163.57    3.52
   9   1  -2  159.12    3.34
   8  -1  -2  196.18    4.08
   8  -1  -2  201.84    4.39
  -8  -1   2  200.99    4.27
   8   1  -2  200.01    3.83
   8   1  -2  200.90    4.23
   8   1  -2  199.27    3.95
  -8   1   2  200.45    3.70
  -8   1   2  197.40    4.15
  -7  -1   2   85.07    2.01
   7  -1  -2   83.23    1.93
   7  -1  -2   84.00    2.08
  -7   1   2   82.58    1.64
  -7   1   2   83.64    1.98
   7   1  -2   86.46    1.89
   7   1  -2   81.29    1.70
   7   1  -2   83.92    2.03
   6  -1  -2  133.27    2.99
  -6  -1   2  136.52    2.94
   6  -1  -2  137.70    2.86
   6   1  -2  139.33    2.78
   6   1  -2  137.06    2.95
  -6   1   2  136.42    2.53
   6   1  -2  138.38    2.62
  -6   1   2  138.78    2.94
   5  -1  -2    0.41    0.17
   5  -1  -2    0.67    0.18
  -5  -1   2    1.46    0.22
   5   1  -2    0.87    0.21
  -5   1   2    1.51    0.25
  -5   1   2    1.06    0.12
   5   1  -2    0.70    0.11
   5   1  -2    0.77    0.18
   4  -1  -2   58.08    1.33
  -4  -1   2   57.52    1.35
   4  -1  -2   56.96    1.35
  -4   1   2   58.06    1.11
   4   1  -2   57.54    1.12
   4   1  -2   56.06    1.37
   4   1  -2   58.85    1.30
  -4   1   2   59.95    1.39
   3  -1  -2  108.30    2.20
   3  -1  -2  106.73    2.25
  -3  -1   2  111.81    2.28
   3   1  -2  105.00    2.00
   3   1  -2  109.98    2.14
  -3   1   2  110.99    2.28
   3   1  -2  105.51    2.25
  -3   1   2  108.59    1.97
  -2  -1   2    2.34    0.22
   2  -1  -2    2.30    0.19
   2  -1  -2    2.45    0.21
  -2   1   2    2.12    0.23
   2   1  -2    2.64    0.13
  -2   1   2    2.46    0.15
   2   1  -2    2.46    0.22
   1  -1  -2  941.77   18.94
   1  -1  -2  982.97   17.76
  -1  -1   2 1000.00   17.45
  -1  -1   2  958.70   18.86
  -1   1   2  956.40   17.30
   1   1  -2  964.96   18.02
  -1   1   2  959.77   18.47
   1   1  -2  977.71   17.79
   0  -1  -2  138.52    2.79
   0  -1   2  135.45    2.79
   0  -1   2  138.45    2.54
   0  -1  -2  139.49    2.64
   0   1   2  135.32    2.72
   0   1   2  137.54    2.54
   0   1  -2  139.36    2.61
   0   1  -2  137.46    2.72
   1  -1   2  164.63    3.35
  -1  -1  -2  167.53    3.13
   1  -1   2  166.84    3.02
  -1  -1  -2  164.07    3.34
   1   1   2  166.82    3.22
  -1   1  -2  164.94    3.22
  -1   1  -2  167.18    3.16
   1   1   2  165.20    3.06
   2  -1   2    1.25    0.20
  -2  -1  -2    1.44    0.23
   2  -1   2    1.45    0.15
  -2  -1  -2    1.92    0.18
  -2   1  -2    1.66    0.21
   2   1   2    1.82    0.19
  -2   1  -2    1.48    0.19
   2   1   2    1.58    0.18
   3  -1   2    3.99    0.20
  -3  -1  -2    4.32    0.23
   3  -1   2    3.99    0.30
  -3  -1  -2    4.48    0.31
   3   1   2    4.30    0.27
  -3   1  -2    4.39    0.25
   3   1   2    4.02    0.23
  -3   1  -2    4.21    0.29
   4  -1   2  392.99    6.91
  -4  -1  -2  384.82    7.71
   4  -1   2  371.73    7.70
  -4  -1  -2  388.60    7.20
   4   1   2  394.53    7.08
  -4   1  -2  404.69    7.34
   4   1   2  391.18    7.31
  -4   1  -2  390.96    7.32
  -5  -1  -2  164.61    3.56
   5  -1   2  159.44    3.56
  -5  -1  -2  165.13    3.20
   5  -1   2  167.64    3.04
  -5   1  -2  167.31    3.24
  -5   1  -2  163.33    3.33
   5   1   2  163.19    3.21
   5   1   2  166.44    3.23
   6  -1   2  138.18    3.23
   6  -1   2  144.55    2.69
  -6  -1  -2  142.18    3.23
  -6  -1  -2  143.08    2.84
   6   1   2  142.79    2.88
   6   1   2  142.22    2.87
  -6   1  -2  144.14    2.99
  -6   1  -2  145.21    2.87
  -7  -1  -2   82.31    1.78
   7  -1   2   83.07    1.67
  -7  -1  -2   82.49    2.17
   7  -1   2   79.50    2.15
   7   1   2   82.29    1.81
  -7   1  -2   85.20    1.95
  -7   1  -2   80.92    1.77
   7   1   2   79.45    1.86
   8  -1   2   12.71    0.80
   8  -1   2   12.70    0.49
  -8  -1  -2   10.46    0.52
  -8  -1  -2   11.61    0.76
   8   1   2   11.98    0.54
  -8   1  -2   12.87    0.64
  -8   1  -2   13.49    0.51
   8   1   2   11.38    0.58
   9  -1   2    3.78    0.57
  -9  -1  -2    4.71    0.65
   9  -1   2    4.04    0.34
  -9  -1  -2    3.60    0.39
   9   1   2    3.65    0.42
  -9   1  -2    3.89    0.35
   9   1   2    3.61    0.42
  -9   1  -2    3.59    0.44
  10  -1   2   35.60    1.48
 -10  -1  -2   35.60    1.06
  10  -1   2   36.28    0.98
 -10  -1  -2   36.10    1.46
 -10   1  -2   35.87    1.22
 -10   1  -2   36.72    1.01
  10   1   2   35.76    1.15
  11  -1   2   54.58    2.00
 -11  -1  -2   60.06    1.55
 -11  -1  -2   60.99    2.02
  11  -1   2   63.55    1.48
 -11   1  -2   60.44    1.76
  11   1   2   59.05    1.67
  12  -1   2   65.44    2.20
 -12  -1  -2   65.24    1.69
 -12  -1  -2   59.85    2.12
 -12   1  -2   66.83    1.91
  12   1   2   63.24    1.80
  13  -1   2   58.77    2.13
 -13  -1  -2   55.81    2.08
  13   1   2   58.25    1.72
 -13   1  -2   57.72    1.81
 -14  -1  -2    8.39    0.92
  14  -1   2    8.56    0.93
  14   1   2    7.71    0.74
 -14   1  -2    8.39    0.80
  15  -1   2    0.10    0.55
 -15  -1  -2    0.36    0.58
 -15   1  -2    0.90    0.49
  15   1   2    0.38    0.45
 -16  -1  -2    3.18    0.80
  16  -1   2    2.86    0.81
 -16   1  -2    2.58    0.67
  16   1   2    3.01    0.63
 -17  -1  -2   10.61    1.10
  17  -1   2   10.11    1.19
 -17   1  -2   11.37    1.05
  17   1   2   10.03    0.92
  17  -2  -2   11.43    1.18
 -17  -2   2    8.65    1.04
 -17   2   2    7.72    0.91
  17   2  -2    8.77    0.95
  16  -2  -2    0.70    0.62
 -16  -2   2    0.87    0.61
 -16   2   2    1.66    0.64
  16   2  -2    1.98    0.62
  15  -2  -2    0.45    0.63
 -15  -2   2    0.45    0.52
  15   2  -2    0.40    0.49
 -15   2   2    0.36    0.52
  14  -2  -2   -0.15    0.44
  14  -2  -2    0.00    0.51
 -14  -2   2   -0.16    0.44
 -14   2   2   -0.43    0.43
 -14   2   2    0.29    0.42
  14   2  -2    0.18    0.41
 -13  -2   2    7.12    0.81
  13  -2  -2    9.82    0.78
  13  -2  -2   10.13    0.97
  13   2  -2    8.56    0.74
 -13   2   2    8.84    0.75
  13   2  -2    7.16    0.82
 -12  -2   2   17.31    1.00
  12  -2  -2   16.25    1.08
  12  -2  -2   15.60    0.90
  12   2  -2   15.71    0.98
  12   2  -2   16.13    0.89
 -12   2   2   15.35    0.87
  11  -2  -2   12.03    0.80
  11  -2  -2   13.34    0.94
 -11  -2   2   11.77    0.83
 -11   2   2   12.58    0.75
  11   2  -2   12.48    0.85
  11   2  -2   12.37    0.79
  10  -2  -2    2.77    0.49
 -10  -2   2    4.03    0.54
  10  -2  -2    3.94    0.62
  10   2  -2    3.40    0.48
  10   2  -2    4.35    0.60
 -10   2   2    3.23    0.47
   9  -2  -2   14.15    0.84
  -9  -2   2   15.80    0.83
   9  -2  -2   14.28    0.78
   9   2  -2   16.58    0.86
  -9   2   2   14.05    0.74
   9   2  -2   16.01    0.77
  -8  -2   2    7.16    0.55
   8  -2  -2    5.06    0.56
   8  -2  -2    5.34    0.54
   8   2  -2    5.38    0.49
  -8   2   2    5.88    0.55
   8   2  -2    6.34    0.58
  -7  -2   2   23.98    0.93
   7  -2  -2   24.24    0.91
   7  -2  -2   25.86    0.96
  -7   2   2   24.92    0.94
   7   2  -2   26.29    0.91
   7   2  -2   23.47    0.94
  -6  -2   2   23.89    0.88
   6  -2  -2   23.49    0.88
   6  -2  -2   24.46    0.88
   6   2  -2   23.23    0.87
  -6   2   2   21.83    0.86
   6   2  -2   22.73    0.82
   5  -2  -2   26.69    0.88
  -5  -2   2   26.75    0.92
   5  -2  -2   27.01    0.92
   5   2  -2   25.84    0.91
  -5   2   2   28.83    0.96
   5   2  -2   25.92    0.85
   4  -2  -2    3.67    0.38
   4  -2  -2    4.52    0.39
  -4  -2   2    4.06    0.39
   4   2  -2    3.61    0.38
   4   2  -2    4.56    0.40
  -4   2   2    4.07    0.41
   3  -2  -2   94.01    2.21
   3  -2  -2   93.89    2.08
  -3  -2   2   95.92    2.23
   3   2  -2   97.15    2.04
   3   2  -2   97.01    2.19
  -3   2   2   95.50    1.74
  -3   2   2   98.12    2.20
   2  -2  -2    5.04    0.40
   2  -2  -2    4.79    0.35
  -2  -2   2    5.03    0.42
  -2   2   2    4.88    0.39
   2   2  -2    4.69    0.34
  -2   2   2    4.48    0.22
   2   2  -2    5.08    0.39
   2   2  -2    4.90    0.22
  -1  -2   2    1.86    0.23
   1  -2  -2    1.96    0.25
  -1  -2   2    1.43    0.25
   1  -2  -2    2.59    0.34
   1   2  -2    2.34    0.31
  -1   2   2    2.51    0.21
  -1   2   2    2.11    0.30
   1   2  -2    1.73    0.19
   0  -2   2   11.95    0.55
   0  -2  -2   11.44    0.54
   0  -2   2   10.91    0.41
   0  -2  -2   13.01    0.46
   0   2  -2   11.87    0.42
   0   2   2   11.38    0.53
   0   2   2   12.23    0.42
   0   2  -2   11.34    0.55
   1  -2   2   44.58    0.99
  -1  -2  -2   44.37    1.24
   1  -2   2   46.30    1.24
  -1  -2  -2   43.13    1.02
  -1   2  -2   43.98    1.07
   1   2   2   45.73    1.05
  -1   2  -2   45.81    1.21
   1   2   2   46.72    1.21
  -2  -2  -2   72.75    1.77
  -2  -2  -2   70.58    1.47
   2  -2   2   71.19    1.42
   2  -2   2   72.44    1.77
  -2   2  -2   71.30    1.69
   2   2   2   68.09    1.54
  -2   2  -2   73.51    1.61
   2   2   2   69.49    1.67
   3  -2   2   32.30    1.02
  -3  -2  -2   31.62    1.02
  -3  -2  -2   30.95    0.74
   3  -2   2   31.54    0.70
   3   2   2   29.90    0.91
  -3   2  -2   32.79    0.95
  -3   2  -2   32.05    0.92
   3   2   2   30.60    0.87
   4  -2   2    0.41    0.23
  -4  -2  -2    0.54    0.25
   4  -2   2    0.73    0.11
  -4  -2  -2    0.36    0.13
   4   2   2    0.63    0.23
  -4   2  -2    0.52    0.22
   4   2   2    0.63    0.20
  -4   2  -2    0.16    0.21
   5  -2   2   13.26    0.33
  -5  -2  -2   12.66    0.42
   5  -2   2   13.40    0.68
  -5  -2  -2   11.26    0.63
   5   2   2   12.21    0.57
  -5   2  -2   12.53    0.59
   5   2   2   11.97    0.56
  -5   2  -2   12.17    0.62
  -6  -2  -2    0.37    0.27
  -6  -2  -2    0.92    0.18
   6  -2   2    0.45    0.27
   6   2   2    0.53    0.25
  -6   2  -2    0.53    0.26
   6   2   2    0.90    0.24
  -6   2  -2    0.38    0.23
   7  -2   2   13.85    0.82
  -7  -2  -2   16.96    0.86
   7   2   2   16.33    0.69
  -7   2  -2   13.54    0.74
   7   2   2   14.56    0.69
  -7   2  -2   15.01    0.66
  -8  -2  -2   28.31    1.18
   8  -2   2   27.11    1.16
   8   2   2   27.29    0.93
  -8   2  -2   29.52    0.97
  -8   2  -2   27.66    1.05
   8   2   2   27.61    1.00
   9  -2   2   19.80    1.03
  -9  -2  -2   20.27    1.07
  -9   2  -2   17.28    0.87
   9   2   2   18.26    0.87
  -9   2  -2   19.57    0.79
   9   2   2   20.40    0.81
 -10  -2  -2    7.90    0.76
  10  -2   2    6.73    0.74
  10   2   2    6.47    0.60
 -10   2  -2    8.48    0.71
 -10   2  -2    7.81    0.55
 -11  -2  -2    6.94    0.78
  11  -2   2    8.56    0.90
 -11   2  -2    6.56    0.66
  11   2   2    6.48    0.67
 -12  -2  -2    0.53    0.52
  12  -2   2    0.12    0.50
  12   2   2   -0.25    0.38
 -12   2  -2    0.02    0.39
 -13  -2  -2    0.50    0.55
  13  -2   2    1.20    0.65
 -13   2  -2    0.74    0.45
  13   2   2    1.01    0.48
  14  -2   2   15.32    1.20
 -14  -2  -2   14.62    1.16
 -14   2  -2   12.11    0.94
  14   2   2   13.71    0.94
 -15  -2  -2    8.58    1.09
  15  -2   2    9.90    1.18
  15   2   2    9.42    0.86
 -15   2  -2    9.35    0.89
 -16  -2  -2    1.73    0.79
  16  -2   2    1.01    0.77
 -16   2  -2    0.86    0.62
  16   2   2    1.20    0.58
  15  -3  -2   -0.14    0.67
 -15  -3   2    0.41    0.63
 -15   3   2   -0.13    0.58
  15   3  -2    0.42    0.60
  14  -3  -2    0.93    0.71
 -14  -3   2    1.20    0.63
  14   3  -2    0.81    0.57
 -14   3   2    0.67    0.55
 -14   3   2    0.86    0.53
  13  -3  -2    0.44    0.61
 -13  -3   2   -0.27    0.52
  13  -3  -2    0.01    0.47
 -13   3   2    0.17    0.49
  13   3  -2   -0.07    0.47
 -13   3   2    0.16    0.46
  13   3  -2    0.06    0.54
  12  -3  -2    0.17    0.44
 -12  -3   2   -0.25    0.43
  12  -3  -2    0.59    0.60
  12   3  -2    0.48    0.46
 -12   3   2    0.80    0.49
  12   3  -2    0.32    0.50
  11  -3  -2    6.76    0.79
 -11  -3   2    6.48    0.78
  11  -3  -2    4.61    0.65
 -11   3   2    4.61    0.66
  11   3  -2    4.70    0.62
  11   3  -2    5.82    0.78
  10  -3  -2    0.12    0.43
  10  -3  -2   -0.32    0.35
 -10  -3   2    0.42    0.43
  10   3  -2    0.15    0.39
 -10   3   2    0.35    0.39
  10   3  -2    0.66    0.45
  -9  -3   2    7.24    0.73
   9  -3  -2    6.95    0.74
   9  -3  -2    6.32    0.64
   9   3  -2    7.39    0.68
  -9   3   2    7.69    0.73
   9   3  -2    6.61    0.63
   8  -3  -2    6.81    0.66
  -8  -3   2    5.31    0.61
   8  -3  -2    5.98    0.59
  -8   3   2    6.04    0.66
   8   3  -2    5.71    0.57
   8   3  -2    7.56    0.70
   7  -3  -2    0.38    0.37
   7  -3  -2   -0.34    0.31
  -7  -3   2    0.60    0.35
   7   3  -2    0.07    0.29
   7   3  -2    0.32    0.35
  -7   3   2    0.78    0.37
   6  -3  -2    8.95    0.66
  -6  -3   2    7.45    0.62
   6  -3  -2    8.51    0.63
   6   3  -2    8.71    0.62
   6   3  -2    8.57    0.65
  -6   3   2    7.77    0.64
   5  -3  -2    0.87    0.32
   5  -3  -2    1.22    0.38
  -5  -3   2    1.69    0.40
  -5   3   2    0.99    0.36
   5   3  -2    0.89    0.38
   5   3  -2    0.58    0.32
   4  -3  -2   19.12    0.89
  -4  -3   2   22.11    0.95
   4  -3  -2   21.10    0.83
   4   3  -2   21.08    0.92
   4   3  -2   21.23    0.82
  -4   3   2   19.44    0.90
   3  -3  -2    8.70    0.65
   3  -3  -2    9.53    0.55
  -3  -3   2    8.96    0.66
   3   3  -2    8.32    0.56
  -3   3   2    9.24    0.64
   3   3  -2    8.86    0.63
   2  -3  -2    2.43    0.41
  -2  -3   2    2.61    0.41
   2  -3  -2    2.82    0.38
  -2  -3   2    2.34    0.32
  -2   3   2    2.65    0.41
   2   3  -2    2.46    0.42
   2   3  -2    2.85    0.37
   1  -3  -2    6.43    0.55
  -1  -3   2    6.01    0.58
  -1  -3   2    5.54    0.42
   1  -3  -2    6.01    0.43
  -1   3   2    5.71    0.58
  -1   3   2    6.06    0.35
   1   3  -2    5.45    0.52
   0  -3   2   17.39    0.85
   0  -3  -2   18.59    0.84
   0  -3   2   18.17    0.62
   0  -3  -2   18.11    0.64
   0   3   2   17.21    0.82
   0   3  -2   16.23    0.79
   0   3   2   17.08    0.60
   0   3  -2   16.25    0.61
   1  -3   2    4.22    0.34
   1  -3   2    4.34    0.49
  -1  -3  -2    3.58    0.48
  -1  -3  -2    3.35    0.33
  -1   3  -2    3.30    0.46
   1   3   2    3.95    0.37
   1   3   2    3.57    0.51
  -1   3  -2    3.36    0.38
  -2  -3  -2    4.08    0.49
   2  -3   2    4.74    0.55
   2   3   2    5.44    0.44
  -2   3  -2    4.61    0.44
  -2   3  -2    4.95    0.51
   2   3   2    4.73    0.54
   3  -3   2    0.40    0.30
  -3  -3  -2    0.36    0.30
  -3   3  -2    0.63    0.27
   3   3   2    0.42    0.30
  -3   3  -2    0.58    0.31
   3   3   2    0.77    0.28
   4  -3   2    1.80    0.41
  -4  -3  -2    1.55    0.40
   4   3   2    2.00    0.36
  -4   3  -2    1.79    0.35
  -4   3  -2    1.18    0.37
   4   3   2    2.01    0.38
   5  -3   2    3.93    0.55
  -5  -3  -2    4.51    0.56
  -5   3  -2    4.61    0.52
  -5   3  -2    3.71    0.50
   5   3   2    3.83    0.48
   5   3   2    5.70    0.56
  -6  -3  -2    4.62    0.58
   6  -3   2    5.85    0.66
   6   3   2    5.10    0.51
  -6   3  -2    5.40    0.58
   6   3   2    5.09    0.54
  -6   3  -2    5.60    0.55
   7  -3   2    0.79    0.40
  -7  -3  -2    0.81    0.44
   7   3   2    0.41    0.31
  -7   3  -2    0.17    0.36
   7   3   2    0.49    0.35
  -7   3  -2    0.12    0.34
   8  -3   2    0.43    0.43
  -8  -3  -2    0.42    0.41
   8   3   2    0.07    0.33
  -8   3  -2   -0.11    0.30
  -8   3  -2    0.04    0.36
   8   3   2   -0.55    0.30
  -9  -3  -2    0.79    0.50
   9  -3   2    1.38    0.51
   9   3   2    0.90    0.40
  -9   3  -2    1.80    0.50
   9   3   2    1.28    0.43
  -9   3  -2    1.23    0.41
 -10  -3  -2    1.11    0.55
  10  -3   2    0.79    0.50
  10   3   2    1.16    0.49
 -10   3  -2    1.23    0.50
 -10   3  -2    1.55    0.43
 -11  -3  -2   -0.12    0.53
  11  -3   2    0.08    0.51
 -11   3  -2    1.31    0.44
 -11   3  -2   -0.17    0.46
  11   3   2    0.13    0.42
 -12  -3  -2    0.22    0.58
  12  -3   2   -0.19    0.58
 -12   3  -2   -0.02    0.45
  12   3   2   -0.66    0.45
  13  -3   2    0.29    0.65
 -13  -3  -2    0.83    0.69
 -13   3  -2    0.15    0.54
  13   3   2    1.00    0.56
  14  -3   2    1.54    0.81
 -14  -3  -2    0.97    0.70
  14   3   2    1.27    0.64
 -14   3  -2    1.47    0.66
 -12  -4   2    3.15    0.77
  12  -4  -2    3.78    0.86
 -12   4   2    3.14    0.72
 -12   4   2    4.58    0.79
  12   4  -2    1.29    0.68
  12   4  -2    3.91    0.73
  11  -4  -2   22.86    1.41
  11  -4  -2   20.41    1.16
 -11  -4   2   17.50    1.17
  11   4  -2   19.37    1.18
 -11   4   2   19.86    1.21
  11   4  -2   20.74    1.28
 -11   4   2   17.95    1.12
 -10  -4   2   15.15    1.07
  10  -4  -2   18.39    1.06
  10  -4  -2   17.16    1.20
  10   4  -2   17.52    1.04
  10   4  -2   16.48    1.09
 -10   4   2   15.49    1.04
  -9  -4   2    7.32    0.87
   9  -4  -2    7.39    0.85
   9  -4  -2    5.30    0.67
   9   4  -2    5.53    0.82
  -9   4   2    6.77    0.78
   9   4  -2    6.15    0.77
   8  -4  -2    1.03    0.48
   8  -4  -2    1.42    0.59
  -8  -4   2    1.55    0.57
   8   4  -2    1.52    0.53
   8   4  -2    1.20    0.47
  -8   4   2    0.74    0.49
   7  -4  -2    5.68    0.69
   7  -4  -2    5.59    0.79
  -7  -4   2    5.41    0.71
  -7   4   2    5.74    0.72
   7   4  -2    4.83    0.67
   7   4  -2    5.48    0.78
  -6  -4   2   38.01    1.53
   6  -4  -2   38.54    1.56
   6  -4  -2   39.53    1.39
   6   4  -2   39.09    1.55
   6   4  -2   39.02    1.37
  -6   4   2   38.60    1.51
   5  -4  -2    6.69    0.64
  -5  -4   2    6.26    0.61
   5  -4  -2    5.60    0.74
  -5  -4   2    5.75    0.73
   5   4  -2    7.29    0.79
  -5   4   2    5.30    0.69
   5   4  -2    6.81    0.65
  -4  -4   2   17.62    1.02
   4  -4  -2   15.75    0.85
  -4  -4   2   16.36    0.83
   4  -4  -2   15.76    0.97
  -4   4   2   15.92    0.96
   4   4  -2   16.35    1.01
  -3  -4   2    9.34    0.63
   3  -4  -2    9.69    0.64
  -3  -4   2   10.41    0.82
   3  -4  -2   10.38    0.81
   3   4  -2   11.60    0.84
  -3   4   2    9.44    0.80
  -2  -4   2    5.19    0.66
   2  -4  -2    4.28    0.63
  -2   4   2    4.52    0.64
   2   4  -2    5.53    0.66
   1  -4  -2    0.50    0.43
  -1  -4   2   -0.11    0.39
  -1   4   2    0.07    0.40
   1   4  -2    0.38    0.42
   0  -4   2    2.48    0.53
   0  -4  -2    3.02    0.56
   0   4  -2    3.88    0.59
   0   4   2    2.83    0.54
  -1  -4  -2   24.13    1.18
   1  -4   2   20.84    1.10
  -1   4  -2   20.21    1.04
   1   4   2   23.84    1.11
   2  -4   2   41.10    1.56
  -2  -4  -2   41.53    1.56
  -2   4  -2   43.45    1.54
   2   4   2   42.79    1.54
   3  -4   2   15.75    0.97
  -3  -4  -2   13.87    0.92
   3   4   2   16.84    0.78
  -3   4  -2   16.47    0.94
   3   4   2   16.72    0.94
   4  -4   2   17.82    1.06
  -4  -4  -2   21.28    1.16
  -4   4  -2   20.87    1.05
  -4   4  -2   21.55    0.99
   4   4   2   21.82    0.92
   4   4   2   21.76    1.11
   5  -4   2    1.52    0.56
  -5  -4  -2    1.84    0.53
   5   4   2    1.84    0.53
  -5   4  -2    2.30    0.56
   5   4   2    2.18    0.46
  -5   4  -2    2.03    0.48
  -6  -4  -2    1.81    0.58
   6  -4   2    1.49    0.57
  -6   4  -2    2.17    0.55
   6   4   2    1.39    0.49
   6   4   2    1.41    0.46
  -6   4  -2    1.58    0.49
  -7  -4  -2    9.06    0.87
   7  -4   2   10.19    0.97
   7   4   2    9.56    0.84
  -7   4  -2   10.31    0.82
  -7   4  -2   10.18    0.80
   7   4   2    9.58    0.77
  -8  -4  -2   13.05    1.02
   8  -4   2   13.20    1.03
  -8   4  -2   13.37    0.94
   8   4   2   14.38    0.94
   8   4   2   14.29    0.98
  -8   4  -2   14.29    0.98
   9  -4   2   19.82    1.25
  -9  -4  -2   18.22    1.25
   9   4   2   18.30    1.08
  -9   4  -2   19.90    1.10
  -9   4  -2   18.57    1.11
   9   4   2   17.59    1.08
  10  -4   2    4.07    0.85
 -10  -4  -2    2.81    0.76
 -10   4  -2    2.89    0.62
 -10   4  -2    2.29    0.60
  10   4   2    3.11    0.66
 -11  -4  -2    1.09    0.68
  11  -4   2    3.44    0.82
  11   4   2    1.89    0.63
 -11   4  -2    2.73    0.68
   6  -5  -2    8.01    0.95
  -6  -5   2    8.38    0.99
   6   5  -2    8.56    0.96
  -6   5   2    7.00    0.98
   5  -5  -2   -0.42    0.57
  -5  -5   2    0.57    0.56
   5   5  -2    0.01    0.57
  -5   5   2    1.43    0.63
   4  -5  -2    2.03    0.66
  -4  -5   2    1.25    0.60
   4   5  -2    0.32    0.61
  -4   5   2    1.56    0.63
  -3  -5   2    7.02    0.93
   3  -5  -2    9.98    0.98
  -3   5   2    9.74    1.02
   3   5  -2    8.52    0.93
   2  -5  -2   24.32    1.35
  -2  -5   2   20.79    1.28
   2   5  -2   24.88    1.36
  -2   5   2   24.26    1.36
   1  -5  -2   23.96    1.35
  -1  -5   2   25.81    1.39
  -1   5   2   28.94    1.43
   1   5  -2   21.46    1.29
   0  -5  -2   18.05    1.22
   0  -5   2   16.94    1.19
   0   5   2   19.51    1.25
   0   5  -2   19.39    1.25
  -1  -5  -2    5.90    0.84
   1  -5   2    9.67    1.00
   1   5   2    7.86    0.94
  -1   5  -2    7.73    0.95
  -2  -5  -2    2.24    0.65
   2  -5   2    1.77    0.64
   2   5   2    3.24    0.71
  -2   5  -2    1.63    0.66
   3  -5   2    8.28    1.02
  -3  -5  -2    9.17    1.01
   3   5   2   10.51    0.98
  -3   5  -2   10.07    0.94
   4  -5   2   32.09    1.63
  -4  -5  -2   28.16    1.49
   4   5   2   30.40    1.48
  -4   5  -2   32.57    1.50
   5  -5   2   13.65    1.14
  -5  -5  -2   12.59    1.08
  -5   5  -2   15.95    1.11
   5   5   2   15.26    1.16
   6  -5   2   11.96    1.10
  -6  -5  -2   11.17    1.05
   6   5   2   10.68    1.06
  -6   5  -2   10.73    1.06
 -16   0   3    0.17    0.49
 -15   0   3   -0.31    0.38
 -15   0   3   -0.21    0.41
  15   0  -3    0.01    0.35
  15   0  -3   -0.18    0.47
 -15   0   3    0.13    0.45
  14   0  -3   -0.32    0.32
 -14   0   3    0.10    0.40
 -14   0   3   -0.14    0.35
  14   0  -3    0.24    0.41
  13   0  -3   -0.43    0.37
  13   0  -3   -0.22    0.29
  13   0  -3    0.08    0.31
  13   0  -3    0.61    0.38
  12   0  -3   -0.03    0.29
  12   0  -3   -0.01    0.33
  12   0  -3    0.00    0.36
  12   0  -3   -0.17    0.27
  11   0  -3    0.25    0.26
  11   0  -3    0.07    0.34
  11   0  -3   -0.16    0.27
  11   0  -3    0.01    0.31
  10   0  -3   -0.36    0.28
  10   0  -3   -0.31    0.19
  10   0  -3   -0.09    0.26
  10   0  -3   -0.18    0.22
   9   0  -3    0.08    0.20
   9   0  -3    0.11    0.25
   9   0  -3    0.01    0.19
   9   0  -3   -0.14    0.25
   8   0  -3    0.15    0.22
   8   0  -3   -0.08    0.17
   8   0  -3    0.11    0.25
   8   0  -3    0.05    0.18
   7   0  -3   -0.16    0.15
   7   0  -3   -0.33    0.20
   7   0  -3   -0.12    0.17
   7   0  -3   -0.07    0.16
   6   0  -3   -0.13    0.16
   6   0  -3    0.15    0.15
   6   0  -3    0.18    0.14
   6   0  -3   -0.27    0.18
  -6   0   3    0.05    0.14
   5   0  -3   -0.09    0.12
   5   0  -3    0.00    0.11
   5   0  -3    0.12    0.20
  -5   0   3   -0.09    0.11
   4   0  -3   -0.04    0.10
   4   0  -3   -0.16    0.09
   4   0  -3   -0.29    0.14
  -4   0   3   -0.04    0.10
   3   0  -3   -0.12    0.07
   3   0  -3   -0.23    0.09
  -3   0   3   -0.19    0.09
   3   0  -3   -0.03    0.15
  -2   0   3   -0.02    0.09
   2   0  -3    0.24    0.09
   2   0  -3    0.28    0.14
   1   0  -3   -0.18    0.14
   1   0  -3   -0.44    0.09
  -1   0   3   -0.51    0.09
   0   0  -3   -0.35    0.10
   0   0  -3   -0.12    0.09
   0   0   3   -0.17    0.08
   0   0   3   -0.25    0.09
   1   0   3   -0.05    0.10
  -1   0  -3   -0.05    0.09
   1   0   3   -0.18    0.12
  -1   0  -3   -0.06    0.10
   2   0   3    0.08    0.14
  -2   0  -3   -0.17    0.04
   2   0   3   -0.02    0.09
  -2   0  -3   -0.29    0.10
  -3   0  -3   -0.31    0.12
   3   0   3   -0.34    0.09
   3   0   3   -0.34    0.14
   4   0   3    0.05    0.12
  -4   0  -3    0.07    0.13
   4   0   3    0.06    0.18
   5   0   3   -0.04    0.20
  -5   0  -3    0.06    0.06
  -5   0  -3    0.16    0.16
   5   0   3   -0.06    0.13
  -6   0  -3    0.04    0.08
  -6   0  -3   -0.08    0.15
   6   0   3    0.03    0.16
   6   0   3    0.18    0.25
  -7   0  -3   -0.06    0.10
  -7   0  -3    0.09    0.20
   7   0   3   -0.06    0.17
   7   0   3   -0.04    0.24
   8   0   3    0.24    0.29
  -8   0  -3   -0.11    0.21
  -8   0  -3    0.05    0.12
   8   0   3   -0.13    0.19
   9   0   3    0.01    0.21
   9   0   3   -0.09    0.32
  -9   0  -3    0.14    0.13
  -9   0  -3    0.01    0.22
  10   0   3   -0.14    0.37
 -10   0  -3    0.49    0.29
  10   0   3   -0.28    0.24
 -11   0  -3    0.27    0.31
  11   0   3    0.47    0.30
  11   0   3   -0.32    0.38
  12   0   3    0.05    0.29
 -12   0  -3    0.05    0.32
  12   0   3    0.37    0.48
 -13   0  -3   -0.46    0.34
  13   0   3   -0.04    0.33
  13   0   3   -0.64    0.43
 -14   0  -3   -0.73    0.38
  14   0   3    0.02    0.36
  14   0   3   -0.17    0.54
 -15   0  -3    0.02    0.45
  15   0   3    0.07    0.41
  15   0   3   -0.19    0.53
 -16   0  -3    1.39    0.56
  16   0   3   -0.11    0.59
  17   0   3   -0.41    0.64
 -17   0  -3   -0.06    0.60
 -17  -1   3    2.21    0.68
  17   1  -3    2.98    0.64
 -17   1   3    3.59    0.72
 -16  -1   3    2.37    0.64
  16  -1  -3    3.06    0.72
  16   1  -3    2.19    0.59
 -16   1   3    3.66    0.65
  15  -1  -3    1.81    0.59
 -15  -1   3    2.13    0.58
  15  -1  -3    3.05    0.59
 -15   1   3    1.33    0.48
  15   1  -3    1.91    0.51
 -15   1   3    2.05    0.58
 -14  -1   3    9.58    0.84
  14  -1  -3   12.07    0.92
  14  -1  -3    9.28    0.77
  14   1  -3   11.74    0.88
 -14   1   3    9.47    0.78
  14   1  -3    9.94    0.77
 -13  -1   3   80.42    2.27
  13  -1  -3   76.29    2.14
  13  -1  -3   80.09    2.37
  13   1  -3   78.58    2.10
  13   1  -3   84.92    2.34
 -13   1   3   74.54    2.15
 -12  -1   3   43.84    1.50
  12  -1  -3   47.65    1.66
  12  -1  -3   44.29    1.43
 -12   1   3   45.57    1.48
  12   1  -3   44.15    1.57
  12   1  -3   43.52    1.40
 -11  -1   3    9.96    0.70
  11  -1  -3    8.06    0.63
  11  -1  -3    7.81    0.76
 -11  -1   3    9.23    0.53
  11   1  -3    9.55    0.65
 -11   1   3    9.62    0.70
  11   1  -3    8.43    0.76
 -11   1   3   10.94    0.51
  10  -1  -3    0.55    0.35
 -10  -1   3    1.09    0.34
  10  -1  -3    0.91    0.30
  10   1  -3    0.77    0.24
  10   1  -3    0.08    0.29
 -10   1   3    0.75    0.23
 -10   1   3    0.64    0.32
  10   1  -3    0.67    0.35
   9  -1  -3    1.10    0.29
   9  -1  -3    1.05    0.35
  -9  -1   3    0.59    0.26
   9   1  -3    0.58    0.20
   9   1  -3    1.52    0.38
  -9   1   3    0.39    0.17
   9   1  -3    0.55    0.27
  -9   1   3    0.59    0.32
   8  -1  -3   39.55    1.18
  -8  -1   3   41.58    1.20
   8  -1  -3   43.24    1.32
   8   1  -3   41.02    1.30
   8   1  -3   41.77    1.00
  -8   1   3   38.82    1.25
   8   1  -3   42.99    1.18
  -8   1   3   40.39    0.96
  -7  -1   3   80.25    1.91
   7  -1  -3   81.55    2.01
   7  -1  -3   81.40    1.91
  -7   1   3   84.84    2.03
  -7   1   3   81.31    1.64
   7   1  -3   83.53    1.69
   7   1  -3   78.35    2.02
   6  -1  -3   12.53    0.55
  -6  -1   3   11.80    0.50
   6  -1  -3   11.74    0.53
   6   1  -3   12.91    0.62
  -6   1   3   12.03    0.39
   6   1  -3   12.11    0.40
   6   1  -3   11.88    0.54
  -6   1   3   11.44    0.61
  -5  -1   3   99.70    2.16
   5  -1  -3   99.42    2.18
   5  -1  -3  100.95    2.15
   5   1  -3   98.93    2.08
   5   1  -3   99.21    1.93
  -5   1   3  100.56    1.90
  -5   1   3   98.96    2.25
   4  -1  -3   32.29    0.85
   4  -1  -3   33.72    0.89
  -4  -1   3   32.12    0.86
  -4   1   3   32.53    0.73
   4   1  -3   32.75    0.71
  -4   1   3   34.71    0.96
   4   1  -3   32.20    0.93
  -3  -1   3    4.92    0.28
   3  -1  -3    4.94    0.28
  -3  -1   3    4.84    0.28
   3  -1  -3    5.09    0.32
   3   1  -3    5.26    0.33
  -3   1   3    4.30    0.32
   3   1  -3    4.77    0.21
  -3   1   3    4.51    0.23
   2  -1  -3   90.54    1.93
   2  -1  -3   91.84    1.95
  -2  -1   3   97.86    1.98
  -2  -1   3   96.69    1.87
  -2   1   3   92.90    1.79
   2   1  -3   95.86    1.82
   2   1  -3   93.97    2.00
  -2   1   3   91.77    2.01
   1  -1  -3   54.20    1.18
  -1  -1   3   54.56    1.20
   1  -1  -3   51.90    1.17
  -1  -1   3   54.15    1.13
  -1   1   3   50.66    1.08
   1   1  -3   52.40    1.21
  -1   1   3   52.43    1.21
   1   1  -3   51.20    1.11
   0  -1   3  208.89    4.07
   0  -1  -3  201.83    3.89
   0  -1   3  205.43    3.75
   0  -1  -3  201.62    4.05
   0   1   3  207.85    3.75
   0   1   3  202.61    3.97
   0   1  -3  203.86    3.97
   0   1  -3  206.14    3.87
   1  -1   3  128.52    2.45
  -1  -1  -3  131.59    2.56
   1  -1   3  128.79    2.70
  -1  -1  -3  132.00    2.69
   1   1   3  130.03    2.58
   1   1   3  132.08    2.49
  -1   1  -3  131.54    2.60
  -1   1  -3  128.60    2.57
  -2  -1  -3   70.02    1.63
   2  -1   3   71.74    1.44
   2  -1   3   73.92    1.65
  -2  -1  -3   72.10    1.51
   2   1   3   72.49    1.51
   2   1   3   71.05    1.50
  -2   1  -3   72.20    1.51
  -2   1  -3   71.44    1.55
  -3  -1  -3   38.35    1.05
   3  -1   3   39.65    1.06
  -3  -1  -3   36.83    0.92
   3  -1   3   39.56    0.87
   3   1   3   38.59    0.97
  -3   1  -3   39.83    0.99
   3   1   3   37.86    0.88
  -3   1  -3   40.49    0.91
  -4  -1  -3   26.12    0.86
   4  -1   3   24.37    0.84
  -4  -1  -3   25.06    0.70
   4  -1   3   25.06    0.64
   4   1   3   25.74    0.65
  -4   1  -3   25.88    0.66
  -4   1  -3   24.31    0.76
   4   1   3   26.61    0.76
   5  -1   3   27.00    0.94
  -5  -1  -3   25.56    0.76
   5  -1   3   27.25    0.68
  -5  -1  -3   26.08    0.93
  -5   1  -3   27.79    0.70
  -5   1  -3   27.96    0.84
   5   1   3   26.65    0.68
   5   1   3   24.01    0.77
   6  -1   3   30.33    0.78
  -6  -1  -3   32.20    1.12
  -6  -1  -3   30.28    0.86
   6  -1   3   31.26    1.10
   6   1   3   31.69    0.79
  -6   1  -3   29.58    0.78
   6   1   3   32.80    0.93
  -6   1  -3   30.12    0.96
   7  -1   3   88.57    2.40
  -7  -1  -3   92.30    2.03
   7  -1   3   93.51    1.91
  -7  -1  -3   94.81    2.43
  -7   1  -3   94.57    1.95
   7   1   3   92.23    2.08
   7   1   3   92.28    1.97
  -7   1  -3   94.69    2.17
   8  -1   3   20.11    0.65
   8  -1   3   19.23    0.98
  -8  -1  -3   22.79    0.77
  -8  -1  -3   22.03    1.03
  -8   1  -3   20.72    0.64
  -8   1  -3   19.03    0.81
   8   1   3   21.28    0.82
   8   1   3   21.86    0.70
  -9  -1  -3    7.98    0.51
   9  -1   3    7.51    0.45
   9  -1   3    9.44    0.75
  -9  -1  -3    6.83    0.71
  -9   1  -3    7.81    0.43
   9   1   3    7.57    0.57
  -9   1  -3    8.25    0.58
 -10  -1  -3    2.33    0.53
 -10  -1  -3    2.86    0.38
  10  -1   3    3.44    0.40
  10  -1   3    3.49    0.61
  10   1   3    3.08    0.44
 -10   1  -3    3.68    0.50
 -11  -1  -3   14.49    0.71
 -11  -1  -3   14.61    1.01
  11  -1   3   14.31    1.02
  11  -1   3   16.58    0.68
  11   1   3   14.21    0.80
 -11   1  -3   14.41    0.83
  12  -1   3   11.52    0.96
 -12  -1  -3   12.74    1.00
 -12  -1  -3   13.52    0.72
 -12   1  -3   13.01    0.83
  12   1   3   11.53    0.76
  13  -1   3   11.77    1.01
 -13  -1  -3   12.48    1.09
  13   1   3   15.45    0.85
 -13   1  -3   11.61    0.82
 -14  -1  -3   29.82    1.52
  14  -1   3   30.03    1.57
 -14   1  -3   25.71    1.26
  14   1   3   28.40    1.20
  15  -1   3    5.63    0.90
 -15  -1  -3    5.95    0.90
 -15   1  -3    6.77    0.85
  15   1   3    6.89    0.77
  16  -1   3   -0.35    0.56
 -16  -1  -3   -0.34    0.62
  16   1   3    0.43    0.51
 -16   1  -3   -0.12    0.52
 -17  -1  -3    0.96    0.69
  17  -1   3    0.84    0.71
 -17   1  -3    1.98    0.67
  17   1   3    1.55    0.61
 -17   2   3   28.06    1.49
  17   2  -3   30.15    1.47
 -16  -2   3   18.72    1.22
  16   2  -3   17.60    1.10
 -16   2   3   19.24    1.18
  15  -2  -3   33.50    1.47
  15  -2  -3   36.82    1.74
 -15  -2   3   38.96    1.56
  15   2  -3   37.67    1.51
 -15   2   3   35.30    1.53
 -15   2   3   35.84    1.45
 -14  -2   3   10.53    0.90
  14  -2  -3   11.39    0.98
  14  -2  -3    8.40    0.78
  14   2  -3   10.80    0.97
 -14   2   3    9.81    0.83
  14   2  -3   10.53    0.87
 -13  -2   3    3.46    0.58
  13  -2  -3    3.26    0.67
  13  -2  -3    2.99    0.56
  13   2  -3    3.28    0.59
 -13   2   3    3.18    0.57
  13   2  -3    3.85    0.68
 -12  -2   3   38.06    1.43
  12  -2  -3   39.77    1.59
  12  -2  -3   37.15    1.41
 -12   2   3   39.07    1.42
  12   2  -3   35.52    1.33
  12   2  -3   36.38    1.50
  11  -2  -3   68.59    1.97
  11  -2  -3   68.73    2.14
 -11  -2   3   68.35    2.00
 -11   2   3   65.81    1.95
  11   2  -3   68.19    1.90
  11   2  -3   70.97    2.10
  10  -2  -3  100.32    2.68
  10  -2  -3  100.11    2.53
 -10  -2   3  104.12    2.58
  10   2  -3  103.31    2.65
  10   2  -3  100.55    2.46
 -10   2   3   99.69    2.56
   9  -2  -3   34.16    1.26
  -9  -2   3   32.72    1.18
   9  -2  -3   34.18    1.21
   9   2  -3   34.58    1.29
   9   2  -3   34.85    1.16
  -9   2   3   31.05    1.20
   8  -2  -3   41.83    1.29
  -8  -2   3   38.94    1.27
   8  -2  -3   40.01    1.32
   8   2  -3   37.24    1.22
   8   2  -3   40.96    1.35
  -8   2   3   40.45    1.31
   7  -2  -3    0.39    0.28
  -7  -2   3    0.82    0.28
   7  -2  -3    0.74    0.30
   7   2  -3    0.56    0.30
  -7   2   3    0.40    0.28
   7   2  -3    0.29    0.26
   6  -2  -3   16.82    0.73
   6  -2  -3   17.55    0.75
  -6  -2   3   17.05    0.75
   6   2  -3   17.75    0.75
  -6   2   3   16.69    0.77
   6   2  -3   17.89    0.78
   5  -2  -3   37.69    1.10
  -5  -2   3   36.15    1.10
   5  -2  -3   37.60    1.10
   5   2  -3   35.74    1.06
  -5   2   3   35.27    1.14
   5   2  -3   34.61    1.13
   4  -2  -3   70.06    1.70
  -4  -2   3   73.54    1.77
   4  -2  -3   71.79    1.75
  -4   2   3   69.29    1.32
   4   2  -3   72.46    1.67
  -4   2   3   69.62    1.78
  -3  -2   3  480.09    9.36
  -3  -2   3  470.60    8.62
   3  -2  -3  470.04    9.33
   3  -2  -3  481.32    8.93
   3   2  -3  477.54    8.64
  -3   2   3  473.13    8.36
  -3   2   3  482.37    9.17
   3   2  -3  468.43    8.60
  -2  -2   3  179.94    3.47
  -2  -2   3  182.08    3.80
   2  -2  -3  174.44    3.78
   2  -2  -3  178.06    3.59
   2   2  -3  181.95    3.40
   2   2  -3  187.66    3.76
  -2   2   3  180.91    3.75
  -2   2   3  180.09    3.30
   1  -2  -3    2.76    0.31
   1  -2  -3    3.10    0.30
  -1  -2   3    3.18    0.30
  -1  -2   3    3.01    0.36
   1   2  -3    3.08    0.25
   1   2  -3    3.42    0.35
  -1   2   3    3.79    0.36
  -1   2   3    3.87    0.25
   0  -2   3    0.87    0.22
   0  -2  -3    1.07    0.20
   0  -2   3    0.91    0.18
   0  -2  -3    0.66    0.23
   0   2  -3    0.85    0.18
   0   2  -3    0.84    0.22
   0   2   3    1.07    0.18
   0   2   3    1.02    0.24
   1  -2   3   60.78    1.29
  -1  -2  -3   61.06    1.55
   1  -2   3   61.15    1.55
  -1  -2  -3   58.72    1.33
   1   2   3   58.24    1.32
   1   2   3   60.56    1.49
  -1   2  -3   60.87    1.37
  -1   2  -3   57.55    1.47
   2  -2   3  223.37    4.75
   2  -2   3  234.92    4.20
  -2  -2  -3  227.56    4.35
  -2  -2  -3  229.79    4.75
   2   2   3  230.48    4.32
   2   2   3  232.84    4.58
  -2   2  -3  226.40    4.45
  -2   2  -3  223.75    4.56
  -3  -2  -3  132.67    3.04
   3  -2   3  135.50    3.05
  -3  -2  -3  133.80    2.68
   3  -2   3  138.68    2.58
   3   2   3  136.64    2.88
  -3   2  -3  137.98    2.89
  -3   2  -3  140.29    2.86
   3   2   3  136.02    2.76
  -4  -2  -3   89.98    2.25
   4  -2   3   89.56    1.78
   4  -2   3   91.61    2.25
  -4  -2  -3   93.78    1.91
   4   2   3   95.41    2.07
  -4   2  -3   96.24    2.10
   4   2   3   90.49    2.02
  -4   2  -3   89.34    2.08
  -5  -2  -3   87.62    2.28
  -5  -2  -3   95.02    1.93
   5  -2   3   88.72    1.77
   5  -2   3   93.22    2.31
   5   2   3   91.73    2.06
   5   2   3   90.34    2.07
  -5   2  -3   96.97    2.10
  -5   2  -3   91.70    2.14
   6  -2   3    5.49    0.54
  -6  -2  -3    6.29    0.40
  -6  -2  -3    6.37    0.59
  -6   2  -3    5.65    0.51
   6   2   3    5.84    0.42
   6   2   3    5.12    0.45
  -6   2  -3    5.70    0.44
   7  -2   3   18.58    0.93
  -7  -2  -3   18.81    0.66
  -7  -2  -3   18.33    0.91
  -7   2  -3   19.60    0.74
   7   2   3   19.59    0.83
   7   2   3   19.51    0.74
  -7   2  -3   19.33    0.84
   8  -2   3   53.69    1.75
  -8  -2  -3   53.27    1.75
  -8   2  -3   55.27    1.43
  -8   2  -3   52.24    1.57
   8   2   3   52.67    1.53
   8   2   3   54.98    1.43
   9  -2   3   62.30    2.06
  -9  -2  -3   65.18    2.06
  -9   2  -3   65.64    1.85
  -9   2  -3   65.69    1.65
   9   2   3   65.89    1.80
 -10  -2  -3   74.12    2.31
  10  -2   3   77.41    2.37
 -10   2  -3   75.60    1.84
  10   2   3   73.45    2.01
 -10   2  -3   70.61    2.05
 -11  -2  -3   43.28    1.75
  11  -2   3   44.15    1.82
  11   2   3   46.34    1.54
 -11   2  -3   46.31    1.57
 -12  -2  -3   14.21    1.12
  12  -2   3   12.45    1.11
  12   2   3   14.60    0.92
 -12   2  -3   11.46    0.84
  13  -2   3    0.53    0.58
 -13  -2  -3    0.22    0.56
  13   2   3    0.38    0.44
 -13   2  -3    0.82    0.50
 -14  -2  -3    1.83    0.73
  14  -2   3    2.94    0.80
  14   2   3    2.11    0.59
 -14   2  -3    1.97    0.60
  15  -2   3   25.69    1.64
 -15  -2  -3   26.40    1.56
 -15   2  -3   27.69    1.40
  15   2   3   26.47    1.36
  16  -2   3   33.31    1.86
 -16   2  -3   34.09    1.61
  16   2   3   30.99    1.52
 -15  -3   3   20.15    1.29
 -15   3   3   19.87    1.29
  15   3  -3   20.01    1.26
  14  -3  -3   34.71    1.72
  14  -3  -3   30.82    1.45
 -14  -3   3   30.54    1.49
 -14   3   3   30.57    1.42
  14   3  -3   33.08    1.46
  13  -3  -3   43.22    1.69
 -13  -3   3   42.12    1.71
  13  -3  -3   46.76    1.93
  13   3  -3   43.51    1.67
  13   3  -3   45.38    1.82
 -13   3   3   45.26    1.69
  12  -3  -3   40.64    1.73
 -12  -3   3   38.11    1.56
  12  -3  -3   40.84    1.57
  12   3  -3   39.26    1.52
  12   3  -3   41.45    1.64
 -12   3   3   36.12    1.48
  11  -3  -3    3.34    0.58
  11  -3  -3    2.92    0.63
 -11  -3   3    2.90    0.59
  11   3  -3    3.34    0.59
  11   3  -3    3.31    0.65
 -11   3   3    3.78    0.60
  10  -3  -3   -0.22    0.39
  10  -3  -3   -0.05    0.43
 -10  -3   3    0.85    0.46
  10   3  -3    0.84    0.44
  10   3  -3   -0.32    0.42
 -10   3   3   -0.13    0.36
   9  -3  -3   24.58    1.18
  -9  -3   3   25.22    1.16
   9  -3  -3   25.03    1.10
   9   3  -3   27.64    1.14
   9   3  -3   24.14    1.17
  -9   3   3   28.93    1.19
   8  -3  -3   59.18    1.82
  -8  -3   3   56.96    1.78
   8  -3  -3   56.32    1.72
   8   3  -3   54.03    1.66
  -8   3   3   55.01    1.75
   8   3  -3   60.80    1.84
   7  -3  -3   68.70    2.01
   7  -3  -3   69.77    1.93
  -7  -3   3   68.55    1.98
   7   3  -3   71.88    1.89
   7   3  -3   70.72    2.03
  -7   3   3   69.43    2.00
   6  -3  -3   46.31    1.49
   6  -3  -3   45.05    1.38
  -6  -3   3   43.00    1.46
   6   3  -3   44.89    1.50
  -6   3   3   44.48    1.48
   6   3  -3   44.38    1.38
   5  -3  -3  105.64    2.65
   5  -3  -3  103.91    2.50
  -5  -3   3  108.12    2.67
   5   3  -3  108.41    2.46
   5   3  -3  108.21    2.67
  -5   3   3  105.84    2.66
   4  -3  -3   11.90    0.64
  -4  -3   3   10.65    0.59
   4  -3  -3   11.67    0.69
  -4  -3   3   12.41    0.72
   4   3  -3   12.11    0.65
  -4   3   3   10.48    0.73
   4   3  -3   13.31    0.78
   3  -3  -3    7.94    0.62
   3  -3  -3    9.26    0.56
  -3  -3   3    7.04    0.58
  -3  -3   3    7.85    0.52
  -3   3   3    8.34    0.66
   3   3  -3    7.71    0.60
  -2  -3   3   68.33    1.89
   2  -3  -3   70.30    1.91
  -2  -3   3   68.43    1.64
   2  -3  -3   68.17    1.69
  -2   3   3   67.70    1.87
   2   3  -3   70.59    1.88
   1  -3  -3  104.09    2.62
   1  -3  -3  108.83    2.35
  -1  -3   3  103.60    2.63
  -1  -3   3  108.55    2.28
  -1   3   3  107.50    2.16
  -1   3   3  110.15    2.61
   1   3  -3  108.01    2.59
   0  -3   3  212.68    3.99
   0  -3   3  206.49    4.55
   0  -3  -3  204.30    4.53
   0  -3  -3  202.68    4.10
   0   3  -3  213.56    4.08
   0   3   3  207.67    3.95
   0   3   3  207.31    4.44
   0   3  -3  204.34    4.42
   1  -3   3   49.21    1.55
  -1  -3  -3   48.99    1.56
  -1  -3  -3   51.37    1.25
   1  -3   3   52.40    1.22
  -1   3  -3   51.22    1.30
   1   3   3   50.99    1.53
   1   3   3   52.19    1.28
  -1   3  -3   51.70    1.51
   2  -3   3   23.59    0.99
  -2  -3  -3   22.49    0.98
  -2  -3  -3   22.36    0.70
   2   3   3   21.53    0.78
  -2   3  -3   22.95    0.92
   2   3   3   21.78    0.94
  -2   3  -3   24.06    0.84
   3  -3   3    0.48    0.31
  -3  -3  -3    0.00    0.28
   3   3   3   -0.15    0.28
  -3   3  -3    0.17    0.25
   3   3   3    0.20    0.25
  -3   3  -3    0.20    0.31
   4  -3   3    1.78    0.41
  -4  -3  -3    1.78    0.44
   4   3   3    1.82    0.35
  -4   3  -3    2.23    0.38
   4   3   3    1.83    0.38
  -4   3  -3    2.22    0.42
  -5  -3  -3   88.16    2.43
   5  -3   3   92.74    2.47
  -5   3  -3   95.43    2.27
   5   3   3   90.27    2.27
   5   3   3   89.10    2.16
  -5   3  -3   90.09    2.26
   6  -3   3   95.18    2.61
  -6   3  -3   96.11    2.39
   6   3   3   96.61    2.36
   6   3   3   95.03    2.30
  -6   3  -3   94.99    2.36
   7  -3   3   92.58    2.63
   7   3   3   95.96    2.35
  -7   3  -3   96.94    2.44
   7   3   3   93.48    2.34
  -7   3  -3   95.90    2.38
   8  -3   3   25.05    1.22
  -8  -3  -3   23.39    1.19
   8   3   3   23.65    1.06
  -8   3  -3   26.02    1.04
  -8   3  -3   22.73    1.05
   8   3   3   25.49    1.02
   9  -3   3   11.78    0.93
  -9  -3  -3    9.53    0.88
  -9   3  -3   12.32    0.86
  -9   3  -3   12.42    0.76
   9   3   3   10.94    0.77
 -10  -3  -3    2.64    0.68
  10  -3   3    2.90    0.66
 -10   3  -3    2.59    0.57
 -10   3  -3    3.13    0.51
  10   3   3    2.22    0.53
 -11  -3  -3   16.94    1.24
  11  -3   3   19.10    1.26
 -11   3  -3   19.43    1.13
  11   3   3   20.46    1.12
  12  -3   3   35.80    1.77
 -12  -3  -3   32.68    1.65
 -12   3  -3   33.69    1.49
  12   3   3   31.93    1.44
 -13  -3  -3   30.69    1.66
  13  -3   3   29.70    1.74
 -13   3  -3   33.76    1.51
  13   3   3   32.24    1.44
  14  -3   3   20.67    1.51
 -14  -3  -3   21.26    1.46
  14   3   3   20.86    1.24
 -14   3  -3   20.93    1.29
  12  -4  -3    4.82    0.88
 -12  -4   3    4.03    0.78
  12  -4  -3    3.67    0.74
 -12  -4   3    4.58    0.76
  12   4  -3    3.77    0.75
 -12   4   3    3.38    0.72
  12   4  -3    4.09    0.86
 -11  -4   3   14.37    1.11
  11  -4  -3   14.67    1.06
  11  -4  -3   14.34    1.12
 -11  -4   3   13.99    0.96
  11   4  -3   13.63    1.00
 -11   4   3   14.97    1.12
  11   4  -3   16.42    1.20
  10  -4  -3   30.93    1.40
  10  -4  -3   27.33    1.46
 -10  -4   3   26.64    1.27
 -10  -4   3   29.09    1.43
 -10   4   3   29.33    1.39
  10   4  -3   28.38    1.41
  10   4  -3   28.43    1.30
  -9  -4   3    9.72    0.87
   9  -4  -3   10.65    0.98
  -9  -4   3    9.57    0.83
   9  -4  -3    9.70    0.83
  -9   4   3    8.62    0.92
   9   4  -3    9.96    0.87
   9   4  -3   10.84    0.98
   8  -4  -3    5.29    0.72
  -8  -4   3    4.61    0.71
  -8  -4   3    5.35    0.68
   8  -4  -3    4.83    0.70
   8   4  -3    4.76    0.68
  -8   4   3    5.18    0.74
   8   4  -3    5.61    0.81
   7  -4  -3    1.57    0.50
  -7  -4   3    1.28    0.47
   7  -4  -3    1.77    0.55
  -7  -4   3    2.30    0.61
   7   4  -3    1.87    0.59
  -7   4   3    1.80    0.58
   6  -4  -3    0.22    0.40
  -6  -4   3    1.93    0.53
   6  -4  -3   -0.22    0.40
  -6  -4   3    0.29    0.37
  -6   4   3    0.58    0.48
   6   4  -3    0.39    0.45
   5  -4  -3   43.33    1.43
  -5  -4   3   39.57    1.55
   5  -4  -3   45.39    1.65
  -5  -4   3   44.08    1.40
   5   4  -3   43.35    1.61
  -5   4   3   41.67    1.58
   4  -4  -3   37.48    1.29
  -4  -4   3   39.03    1.52
   4  -4  -3   40.03    1.53
  -4  -4   3   40.32    1.28
   4   4  -3   39.11    1.52
  -4   4   3   38.51    1.51
   3  -4  -3   23.25    0.95
  -3  -4   3   26.10    1.19
   3  -4  -3   25.87    1.22
  -3  -4   3   24.15    0.95
   3   4  -3   21.93    1.16
  -3   4   3   22.45    1.14
   2  -4  -3   17.02    1.02
  -2  -4   3   17.36    0.99
   2   4  -3   18.24    1.04
  -2   4   3   17.87    1.01
  -1  -4   3    6.57    0.71
   1  -4  -3    8.17    0.74
  -1   4   3    6.89    0.76
   1   4  -3    7.32    0.71
   0  -4  -3    1.35    0.50
   0  -4   3    1.36    0.46
   0   4  -3    2.14    0.55
   0   4   3    2.11    0.54
  -1  -4  -3   12.65    0.89
   1  -4   3   10.49    0.86
   1   4   3   12.87    0.86
  -1   4  -3   11.31    0.86
  -2  -4  -3   21.38    1.10
   2  -4   3   21.92    1.12
   2   4   3   23.01    1.12
  -2   4  -3   22.22    1.08
  -3  -4  -3   34.38    1.45
   3  -4   3   34.13    1.42
   3   4   3   33.81    1.34
  -3   4  -3   33.27    1.36
  -4  -4  -3   20.07    1.12
   4  -4   3   21.92    1.15
   4   4   3   20.87    1.06
  -4   4  -3   21.74    0.97
  -4   4  -3   19.90    1.04
   4   4   3   23.73    0.96
  -5  -4  -3   14.13    0.98
   5  -4   3   15.19    1.01
   5   4   3   14.91    0.91
  -5   4  -3   15.15    0.95
   5   4   3   15.18    0.84
  -5   4  -3   15.31    0.87
  -6  -4  -3    5.70    0.74
   6  -4   3    6.03    0.76
  -6   4  -3    5.46    0.67
   6   4   3    6.20    0.73
  -6   4  -3    5.46    0.71
   6   4   3    4.85    0.63
   7  -4   3    2.57    0.61
  -7  -4  -3    2.59    0.65
   7   4   3    3.17    0.59
  -7   4  -3    3.46    0.60
  -7   4  -3    3.77    0.60
   7   4   3    1.71    0.51
   8  -4   3   15.73    1.11
  -8  -4  -3   14.58    1.07
  -8   4  -3   15.42    0.94
   8   4   3   14.23    0.96
   8   4   3   13.67    0.94
  -8   4  -3   14.04    0.97
  -9  -4  -3   22.53    1.34
   9  -4   3   22.15    1.34
  -9   4  -3   21.05    1.18
  -9   4  -3   21.46    1.14
   9   4   3   23.13    1.19
  10  -4   3   23.45    1.44
 -10  -4  -3   21.00    1.43
  10   4   3   23.95    1.25
 -10   4  -3   23.36    1.27
  11  -4   3    8.91    1.07
 -11  -4  -3   10.05    1.10
 -11   4  -3   11.50    0.96
  11   4   3   10.37    0.97
   6  -5  -3    4.13    0.83
  -6  -5   3    3.18    0.76
  -6   5   3    3.83    0.85
   6   5  -3    4.58    0.82
  -5  -5   3   -0.59    0.50
   5  -5  -3    0.31    0.55
   5   5  -3    0.16    0.56
  -5   5   3   -0.48    0.54
   4  -5  -3    0.67    0.61
  -4  -5   3    0.11    0.54
   4   5  -3    0.32    0.57
  -4   5   3    0.14    0.60
   3  -5  -3   -0.26    0.52
  -3  -5   3    0.75    0.59
   3   5  -3   -0.14    0.58
  -3   5   3   -0.01    0.54
  -2  -5   3    2.10    0.66
   2  -5  -3    3.25    0.73
  -2   5   3    2.12    0.65
   2   5  -3    2.73    0.73
  -1  -5   3    2.33    0.69
   1  -5  -3    1.84    0.65
  -1   5   3    1.15    0.58
   1   5  -3    1.00    0.61
   0  -5   3    1.01    0.59
   0  -5  -3    1.39    0.61
   0   5  -3    1.46    0.66
   0   5   3    1.36    0.63
   1  -5   3    1.79    0.65
  -1  -5  -3    1.21    0.59
   1   5   3    1.51    0.65
  -1   5  -3    1.18    0.62
   2  -5   3    0.89    0.62
  -2  -5  -3    0.59    0.56
  -2   5  -3    0.85    0.59
   2   5   3   -0.09    0.52
   3  -5   3    1.19    0.62
  -3  -5  -3   -0.24    0.52
  -3   5  -3   -0.28    0.58
   3   5   3    0.88    0.58
  -4  -5  -3   -0.32    0.53
   4  -5   3   -0.26    0.56
  -4   5  -3    0.10    0.58
   4   5   3   -0.30    0.55
   5  -5   3    4.90    0.87
  -5  -5  -3    2.68    0.73
  -5   5  -3    4.31    0.76
   5   5   3    4.08    0.77
   6  -5   3    0.81    0.66
  -6  -5  -3    0.78    0.65
   6   5   3   -0.56    0.51
  -6   5  -3    0.99    0.65
 -15   0   4   69.78    1.91
  15   0  -4   68.35    1.98
 -15   0   4   72.94    2.18
 -15   0   4   70.96    2.03
 -15   0   4   71.63    2.15
  14   0  -4   49.41    1.51
 -14   0   4   47.43    1.44
 -14   0   4   47.90    1.64
  14   0  -4   45.87    1.64
 -13   0   4    9.50    0.63
  13   0  -4    9.15    0.78
  13   0  -4    9.08    0.66
  13   0  -4    7.54    0.72
  12   0  -4    0.65    0.32
 -12   0   4    0.06    0.28
  12   0  -4   -0.04    0.36
  12   0  -4    0.11    0.33
 -11   0   4    6.59    0.53
  11   0  -4    8.16    0.64
  11   0  -4    6.35    0.63
  11   0  -4    6.75    0.54
 -10   0   4  135.82    2.79
  10   0  -4  131.86    2.88
  10   0  -4  131.34    3.18
  10   0  -4  133.15    3.08
  -9   0   4  234.37    4.40
   9   0  -4  229.40    4.80
   9   0  -4  226.83    4.54
   9   0  -4  221.78    4.88
   8   0  -4  109.02    2.35
  -8   0   4  109.26    2.27
   8   0  -4  106.68    2.62
   8   0  -4  107.81    2.46
   7   0  -4  250.15    5.29
  -7   0   4  257.67    4.78
   7   0  -4  258.75    5.16
   7   0  -4  254.82    4.94
  -6   0   4   14.72    0.53
   6   0  -4   15.43    0.73
   6   0  -4   15.24    0.54
   6   0  -4   15.20    0.54
   5   0  -4  187.49    3.70
  -5   0   4  195.31    3.60
   5   0  -4  192.17    4.03
   5   0  -4  187.94    3.78
   4   0  -4  456.83    8.79
   4   0  -4  442.09    8.91
  -4   0   4  475.37    8.27
   4   0  -4  473.95    8.55
  -3   0   4   49.10    1.09
   3   0  -4   49.51    1.31
  -3   0   4   47.87    0.98
   3   0  -4   50.23    1.12
   2   0  -4  781.54   14.96
   2   0  -4  797.47   14.73
  -2   0   4  821.83   14.51
   1   0  -4  193.25    3.83
  -1   0   4  189.03    3.68
  -1   0   4  193.47    3.57
   1   0  -4  195.29    3.69
   0   0   4  143.32    2.70
   0   0  -4  142.51    2.84
   0   0   4  140.38    2.83
  -1   0  -4  126.70    2.50
  -1   0  -4  128.28    2.54
   1   0   4  126.22    2.45
   1   0   4  126.14    2.64
   2   0   4   20.50    0.59
  -2   0  -4   22.29    0.64
  -2   0  -4   20.32    0.48
   2   0   4   20.61    0.69
   3   0   4  383.28    6.89
  -3   0  -4  390.21    7.15
   3   0   4  369.54    7.57
  -4   0  -4  256.36    4.87
   4   0   4  252.68    4.69
   4   0   4  247.16    5.24
   5   0   4  249.42    4.67
  -5   0  -4  248.12    4.85
   5   0   4  250.20    5.27
   6   0   4  111.33    2.68
   6   0   4  106.94    2.25
  -6   0  -4  104.03    2.33
  -7   0  -4   18.48    0.74
   7   0   4   18.53    0.69
   7   0   4   18.64    0.94
   8   0   4   16.49    0.65
  -8   0  -4   15.51    0.70
   8   0   4   14.98    0.89
  -9   0  -4  112.06    2.55
   9   0   4  112.53    2.44
   9   0   4  106.84    2.92
  10   0   4   73.89    2.28
 -10   0  -4   74.72    1.91
  10   0   4   74.62    1.82
 -11   0  -4  107.61    2.63
  11   0   4  110.16    3.08
  11   0   4  113.75    2.54
  12   0   4  119.33    3.37
 -12   0  -4  125.48    2.93
  12   0   4  122.40    2.79
  13   0   4   12.74    1.02
  13   0   4   12.30    0.77
 -13   0  -4   12.14    0.79
 -14   0  -4    5.16    0.69
  14   0   4    3.85    0.76
  14   0   4    5.49    0.64
 -15   0  -4    9.99    0.82
  15   0   4   10.90    0.82
  15   0   4   10.84    1.14
  16   0   4   35.99    1.78
 -16   0  -4   32.50    1.43
  17   0   4   37.86    1.89
 -17   0  -4   33.67    1.76
 -17  -1   4   11.88    0.93
 -17   1   4   13.33    1.03
  16  -1  -4    3.06    0.62
 -16  -1   4    2.24    0.57
 -16   1   4    2.34    0.63
 -15  -1   4   15.33    0.98
  15  -1  -4   14.03    0.94
 -15  -1   4   16.05    0.91
 -15   1   4   14.83    0.98
  15   1  -4   14.19    0.92
  15   1  -4   17.71    1.10
  14  -1  -4   34.51    1.47
 -14  -1   4   33.44    1.34
  14  -1  -4   32.39    1.29
  14   1  -4   36.56    1.47
  14   1  -4   33.32    1.29
 -14   1   4   33.50    1.36
  13  -1  -4   22.65    1.16
  13  -1  -4   22.52    1.02
 -13  -1   4   21.30    1.03
  13   1  -4   23.08    1.18
 -13   1   4   22.97    1.10
  13   1  -4   22.44    1.02
 -12  -1   4   74.72    2.05
  12  -1  -4   79.35    2.24
  12  -1  -4   71.34    2.02
  12   1  -4   75.50    2.00
  12   1  -4   77.32    2.25
 -12   1   4   73.11    2.13
  11  -1  -4   51.99    1.56
  11  -1  -4   54.77    1.73
 -11  -1   4   51.66    1.55
 -11   1   4   51.67    1.66
  11   1  -4   51.45    1.53
  11   1  -4   53.92    1.76
 -11   1   4   54.45    1.31
  10  -1  -4   16.29    0.87
  10  -1  -4   15.91    0.79
 -10  -1   4   16.26    0.76
  10   1  -4   16.25    0.64
  10   1  -4   14.78    0.77
 -10   1   4   16.80    0.90
 -10   1   4   16.06    0.60
  10   1  -4   17.14    0.91
   9  -1  -4    2.15    0.35
  -9  -1   4    2.58    0.40
   9  -1  -4    2.05    0.40
   9   1  -4    2.29    0.30
   9   1  -4    2.02    0.42
  -9   1   4    2.19    0.32
   9   1  -4    2.84    0.40
  -9   1   4    2.51    0.44
   8  -1  -4   27.67    0.95
  -8  -1   4   27.76    0.90
   8  -1  -4   29.45    1.02
   8   1  -4   26.28    1.05
   8   1  -4   27.26    0.94
  -8   1   4   28.10    1.08
   8   1  -4   27.99    0.77
  -8   1   4   29.02    0.76
  -7  -1   4   84.05    1.98
   7  -1  -4   89.50    2.09
   7  -1  -4   87.61    2.03
  -7   1   4   88.93    1.78
   7   1  -4   88.72    1.81
   7   1  -4   84.43    1.96
  -7   1   4   91.18    2.21
   7   1  -4   83.52    2.16
   6  -1  -4  299.34    5.82
  -6  -1   4  298.16    5.94
  -6  -1   4  304.80    5.63
   6  -1  -4  303.72    6.00
  -6   1   4  298.73    5.44
  -6   1   4  304.09    6.06
   6   1  -4  297.69    5.58
   6   1  -4  292.67    6.03
   5  -1  -4  145.89    3.08
   5  -1  -4  145.10    3.06
  -5  -1   4  150.39    2.97
  -5  -1   4  150.99    3.07
  -5   1   4  149.38    2.82
  -5   1   4  150.53    3.24
   5   1  -4  151.35    2.86
  -4  -1   4  184.86    3.69
  -4  -1   4  184.66    3.53
   4  -1  -4  182.88    3.68
   4  -1  -4  184.93    3.66
   4   1  -4  186.18    3.47
   4   1  -4  178.91    3.77
  -4   1   4  183.52    3.40
  -4   1   4  184.91    3.81
  -3  -1   4    9.04    0.40
  -3  -1   4    8.64    0.36
   3  -1  -4   10.53    0.44
   3  -1  -4    9.28    0.35
   3   1  -4    9.06    0.33
  -3   1   4    9.71    0.47
  -3   1   4    9.65    0.37
   3   1  -4    9.84    0.48
  -2  -1   4    1.25    0.16
   2  -1  -4    1.67    0.25
  -2  -1   4    1.14    0.18
   2  -1  -4    1.78    0.19
  -2   1   4    1.63    0.22
   2   1  -4    1.37    0.19
   2   1  -4    1.90    0.25
  -2   1   4    1.60    0.24
  -1  -1   4  181.29    3.57
   1  -1  -4  178.96    3.49
   1  -1  -4  180.82    3.56
  -1  -1   4  175.75    3.37
  -1   1   4  177.61    3.34
   1   1  -4  180.22    3.56
  -1   1   4  177.14    3.56
   1   1  -4  179.93    3.43
   0  -1   4  161.52    3.23
   0  -1  -4  161.31    3.14
   0  -1   4  159.88    3.02
   0  -1  -4  157.14    3.21
   0   1   4  158.71    3.02
   0   1   4  159.95    3.17
   0   1  -4  157.90    3.11
   0   1  -4  159.26    3.17
  -1  -1  -4  252.48    4.77
  -1  -1  -4  249.69    4.96
   1  -1   4  248.80    4.98
   1  -1   4  246.07    4.59
   1   1   4  249.19    4.80
   1   1   4  249.12    4.63
  -1   1  -4  253.99    4.78
  -1   1  -4  256.27    4.81
   2  -1   4  191.76    3.95
  -2  -1  -4  191.89    3.75
  -2  -1  -4  191.13    3.95
   2  -1   4  194.61    3.61
  -2   1  -4  191.69    3.74
   2   1   4  194.37    3.67
  -2   1  -4  199.60    3.80
   2   1   4  193.12    3.73
   3  -1   4   82.31    1.95
  -3  -1  -4   84.36    1.80
  -3  -1  -4   82.64    1.95
   3  -1   4   83.42    1.70
  -3   1  -4   86.46    1.86
   3   1   4   80.64    1.70
  -3   1  -4   84.49    1.73
   3   1   4   85.45    1.80
  -4  -1  -4    0.27    0.20
   4  -1   4    0.38    0.22
  -4  -1  -4    0.15    0.17
   4  -1   4    0.12    0.14
  -4   1  -4    0.31    0.13
   4   1   4    0.49    0.18
   4   1   4    0.16    0.11
  -4   1  -4    0.21    0.17
  -5  -1  -4   53.03    1.30
   5  -1   4   51.14    1.48
  -5  -1  -4   53.85    1.50
   5  -1   4   52.55    1.19
  -5   1  -4   51.49    1.15
   5   1   4   51.99    1.30
  -5   1  -4   50.77    1.34
   5   1   4   52.72    1.13
   6  -1   4   91.11    1.89
   6  -1   4   89.83    2.33
  -6  -1  -4   92.62    2.04
   6   1   4   92.82    1.86
  -6   1  -4   90.15    2.10
   6   1   4   89.39    2.04
  -6   1  -4   92.17    1.88
   7  -1   4  103.09    2.74
  -7  -1  -4  107.79    2.36
  -7  -1  -4  110.54    2.76
   7  -1   4  111.47    2.22
  -7   1  -4  107.91    2.19
   7   1   4  106.39    2.36
   7   1   4  108.21    2.19
  -7   1  -4  106.17    2.46
  -8  -1  -4  121.92    2.63
   8  -1   4  119.56    3.11
   8  -1   4  119.64    2.47
  -8  -1  -4  118.90    3.08
   8   1   4  121.71    2.67
  -8   1  -4  120.06    2.75
  -8   1  -4  121.76    2.44
   9  -1   4   45.81    1.65
  -9  -1  -4   44.31    1.26
   9  -1   4   45.59    1.16
  -9  -1  -4   40.81    1.59
   9   1   4   42.53    1.30
  -9   1  -4   43.00    1.37
 -10  -1  -4   22.00    1.22
  10  -1   4   26.20    0.85
  10  -1   4   24.91    1.24
 -10  -1  -4   23.81    0.92
 -10   1  -4   24.51    1.04
  10   1   4   21.83    0.93
 -11  -1  -4    3.57    0.50
 -11  -1  -4    3.27    0.64
  11  -1   4    3.80    0.67
  11  -1   4    3.64    0.42
 -11   1  -4    4.16    0.60
  11   1   4    3.99    0.51
 -12  -1  -4   14.62    0.82
 -12  -1  -4   14.26    1.10
  12  -1   4   14.82    1.07
  12   1   4   16.53    0.89
 -12   1  -4   14.83    0.92
  13  -1   4   61.22    2.22
 -13  -1  -4   53.71    2.12
 -13   1  -4   59.37    1.88
  13   1   4   59.42    1.79
  14  -1   4   44.91    1.95
 -14  -1  -4   42.25    1.87
  14   1   4   45.88    1.60
 -14   1  -4   44.46    1.64
  15  -1   4   22.87    1.47
 -15  -1  -4   20.06    1.35
 -15   1  -4   20.72    1.19
  15   1   4   21.41    1.15
 -16  -1  -4    3.95    0.86
  16  -1   4    5.22    0.96
  16   1   4    5.70    0.80
 -16   1  -4    5.52    0.79
  17  -1   4    0.26    0.74
 -17  -1  -4   -0.60    0.64
 -17   1  -4    0.26    0.58
  17   1   4    0.61    0.55
  16  -2  -4    9.95    0.91
 -16  -2   4    8.28    0.88
  16   2  -4    6.41    0.85
 -15  -2   4    1.44    0.55
  15  -2  -4    0.35    0.51
  15   2  -4    0.26    0.50
  15   2  -4    1.41    0.65
 -15   2   4    1.28    0.57
  14  -2  -4    8.82    0.95
 -14  -2   4    6.44    0.77
  14  -2  -4    9.02    0.85
  14   2  -4    6.21    0.90
 -14   2   4    8.62    0.86
  14   2  -4    7.32    0.74
  13  -2  -4    2.96    0.57
  13  -2  -4    2.85    0.66
 -13  -2   4    2.07    0.52
 -13   2   4    2.54    0.56
  13   2  -4    2.94    0.59
  13   2  -4    3.44    0.65
 -12  -2   4    0.98    0.39
  12  -2  -4    1.09    0.45
  12  -2  -4    0.88    0.50
  12   2  -4    0.51    0.43
 -12   2   4    1.48    0.47
  12   2  -4    0.56    0.49
  11  -2  -4   12.49    0.81
 -11  -2   4   10.66    0.76
  11  -2  -4   13.10    0.90
  11   2  -4   11.72    0.89
 -11   2   4   11.64    0.84
  11   2  -4   10.90    0.74
  10  -2  -4   15.46    0.82
 -10  -2   4   14.18    0.77
  10  -2  -4   14.99    0.90
 -10   2   4   14.85    0.86
  10   2  -4   14.66    0.92
  10   2  -4   14.30    0.80
   9  -2  -4   18.80    0.88
  -9  -2   4   19.94    0.88
   9  -2  -4   20.05    0.94
   9   2  -4   18.51    0.94
   9   2  -4   19.14    0.87
  -9   2   4   18.64    0.96
  -8  -2   4   25.22    0.96
   8  -2  -4   25.27    0.99
   8  -2  -4   24.14    0.99
  -8   2   4   26.80    1.07
   8   2  -4   23.28    1.03
   8   2  -4   25.06    0.96
   7  -2  -4    2.91    0.43
  -7  -2   4    3.59    0.41
   7  -2  -4    3.35    0.43
  -7   2   4    3.44    0.49
   7   2  -4    3.36    0.51
   7   2  -4    3.71    0.44
  -6  -2   4   -0.45    0.18
  -6  -2   4    0.29    0.24
   6  -2  -4    0.24    0.23
   6  -2  -4    0.18    0.21
   6   2  -4    0.27    0.27
   6   2  -4    0.06    0.23
  -6   2   4    0.17    0.29
  -5  -2   4    0.80    0.26
  -5  -2   4    0.55    0.23
   5  -2  -4    0.68    0.27
   5  -2  -4    0.55    0.24
  -5   2   4    0.78    0.13
   5   2  -4    0.67    0.26
  -5   2   4    0.39    0.26
   4  -2  -4   37.32    1.09
  -4  -2   4   37.37    1.10
   4  -2  -4   38.36    1.11
  -4  -2   4   38.06    1.06
   4   2  -4   37.32    0.78
   4   2  -4   38.58    1.18
  -4   2   4   37.17    0.82
  -3  -2   4   25.21    0.84
   3  -2  -4   24.08    0.80
  -3  -2   4   23.78    0.78
   3  -2  -4   25.03    0.82
  -3   2   4   24.43    0.62
   3   2  -4   24.10    0.59
  -3   2   4   23.21    0.87
   3   2  -4   23.83    0.86
   2  -2  -4   67.90    1.70
   2  -2  -4   69.23    1.65
  -2  -2   4   71.70    1.59
  -2  -2   4   70.62    1.72
   2   2  -4   72.84    1.75
  -2   2   4   69.46    1.74
   2   2  -4   71.36    1.48
  -2   2   4   71.51    1.46
  -1  -2   4    0.78    0.23
   1  -2  -4    0.48    0.21
   1  -2  -4    0.31    0.19
  -1  -2   4    0.64    0.19
  -1   2   4    0.61    0.16
   1   2  -4    0.61    0.22
  -1   2   4    0.42    0.21
   1   2  -4    0.49    0.17
   0  -2  -4   25.00    0.77
   0  -2   4   25.56    0.74
   0  -2  -4   24.37    0.84
   0  -2   4   26.20    0.87
   0   2  -4   26.21    0.74
   0   2   4   24.79    0.71
   0   2  -4   26.62    0.85
   0   2   4   23.41    0.84
   1  -2   4    1.77    0.30
  -1  -2  -4    1.70    0.28
  -1  -2  -4    1.83    0.27
   1  -2   4    1.69    0.23
  -1   2  -4    1.65    0.25
   1   2   4    1.75    0.25
   1   2   4    2.17    0.31
  -1   2  -4    1.54    0.27
   2  -2   4    1.97    0.26
   2  -2   4    1.54    0.30
  -2  -2  -4    1.26    0.21
  -2  -2  -4    1.00    0.25
   2   2   4    1.34    0.24
   2   2   4    0.96    0.23
  -2   2  -4    1.80    0.27
  -2   2  -4    1.13    0.25
  -3  -2  -4   87.41    2.17
  -3  -2  -4   92.15    1.93
   3  -2   4   89.01    1.83
   3  -2   4   88.61    2.19
  -3   2  -4   90.19    2.04
   3   2   4   91.41    2.03
   3   2   4   89.42    1.97
  -3   2  -4   89.14    2.02
   4  -2   4   55.43    1.22
  -4  -2  -4   55.32    1.56
   4  -2   4   55.44    1.58
  -4  -2  -4   56.66    1.33
  -4   2  -4   58.03    1.42
   4   2   4   56.60    1.39
  -4   2  -4   54.98    1.44
   4   2   4   54.52    1.41
  -5  -2  -4   15.82    0.79
   5  -2   4   16.64    0.80
  -5  -2  -4   16.93    0.62
   5  -2   4   15.91    0.52
   5   2   4   16.64    0.65
  -5   2  -4   17.09    0.73
  -5   2  -4   16.25    0.65
   5   2   4   16.16    0.70
  -6  -2  -4    5.20    0.43
   6  -2   4    4.76    0.32
  -6  -2  -4    4.72    0.53
   6  -2   4    4.96    0.57
   6   2   4    4.56    0.49
   6   2   4    4.17    0.37
  -6   2  -4    4.51    0.42
  -6   2  -4    4.22    0.50
  -7  -2  -4    0.52    0.34
  -7  -2  -4    0.75    0.25
   7  -2   4    0.63    0.35
   7   2   4    0.58    0.29
   7   2   4    0.34    0.23
  -7   2  -4    0.94    0.32
  -7   2  -4    0.64    0.27
   8  -2   4    0.10    0.35
  -8  -2  -4    0.35    0.38
   8   2   4    0.34    0.34
  -8   2  -4    0.50    0.33
  -8   2  -4    0.33    0.26
   9  -2   4    8.69    0.83
  -9  -2  -4   10.30    0.86
   9   2   4    9.26    0.66
  -9   2  -4    8.38    0.66
  -9   2  -4    9.62    0.57
 -10  -2  -4   10.42    0.90
  10  -2   4   11.06    0.92
 -10   2  -4   12.24    0.79
  10   2   4   11.38    0.78
  11  -2   4   15.34    1.10
 -11  -2  -4   15.03    1.09
  11   2   4   15.91    0.89
 -11   2  -4   14.26    0.92
 -12  -2  -4    7.87    0.91
  12  -2   4    7.47    0.98
  12   2   4    7.06    0.76
 -12   2  -4    5.70    0.69
  13  -2   4    3.35    0.77
 -13  -2  -4    1.07    0.65
 -13   2  -4    2.47    0.61
  13   2   4    1.42    0.53
  14  -2   4    1.24    0.70
 -14  -2  -4    0.12    0.68
  14   2   4    0.69    0.55
 -14   2  -4    1.04    0.58
 -15  -2  -4    3.48    0.90
  15  -2   4    2.33    0.79
  15   2   4    2.65    0.65
 -15   2  -4    1.97    0.68
  16  -2   4    1.67    0.76
 -16  -2  -4    2.08    0.89
  16   2   4    2.22    0.71
 -16   2  -4    1.89    0.66
 -15  -3   4    1.98    0.63
  15  -3  -4    2.12    0.69
 -15  -3   4    1.56    0.58
 -15   3   4    2.49    0.67
  14  -3  -4    0.56    0.52
 -14  -3   4   -0.19    0.51
 -14  -3   4    1.27    0.57
  14   3  -4    1.51    0.70
 -14   3   4   -0.18    0.53
  14   3  -4    0.71    0.56
  13  -3  -4    0.26    0.58
  13  -3  -4   -0.24    0.48
 -13  -3   4    0.94    0.52
  13   3  -4    0.49    0.61
 -13   3   4    0.92    0.57
  13   3  -4   -0.14    0.49
  12  -3  -4   -0.64    0.44
  12  -3  -4    0.96    0.58
 -12  -3   4    0.14    0.46
  12   3  -4    0.33    0.45
  12   3  -4   -0.61    0.50
 -12   3   4   -0.01    0.49
  11  -3  -4    3.11    0.64
 -11  -3   4    4.60    0.70
  11  -3  -4    3.37    0.59
  11   3  -4    2.31    0.65
 -11   3   4    3.05    0.64
  11   3  -4    4.17    0.66
  10  -3  -4    0.30    0.44
 -10  -3   4    0.52    0.43
  10  -3  -4    0.39    0.43
  10   3  -4    0.25    0.45
 -10   3   4    0.84    0.46
  10   3  -4    0.28    0.43
  -9  -3   4    0.06    0.38
   9  -3  -4    0.32    0.40
   9  -3  -4    0.05    0.39
  -9   3   4    0.42    0.41
   9   3  -4    0.43    0.45
   9   3  -4   -0.35    0.34
  -8  -3   4    0.52    0.40
   8  -3  -4    0.73    0.37
  -8  -3   4    0.79    0.39
   8  -3  -4    0.57    0.40
   8   3  -4    0.74    0.42
   8   3  -4    0.41    0.39
  -8   3   4    1.04    0.43
  -7  -3   4   -0.24    0.30
   7  -3  -4    0.19    0.34
   7  -3  -4    0.40    0.34
  -7  -3   4    0.00    0.30
   7   3  -4    0.08    0.35
  -7   3   4    0.30    0.37
   7   3  -4    0.17    0.33
   6  -3  -4    0.59    0.32
   6  -3  -4    1.01    0.38
  -6  -3   4    0.39    0.29
  -6  -3   4    0.50    0.35
  -6   3   4    0.48    0.36
   6   3  -4    0.17    0.34
  -5  -3   4   26.70    1.07
   5  -3  -4   27.05    1.01
  -5  -3   4   26.47    0.99
   5  -3  -4   26.70    1.05
  -5   3   4   27.28    1.12
   5   3  -4   26.81    1.11
   4  -3  -4    0.27    0.30
  -4  -3   4   -0.04    0.26
  -4  -3   4    0.17    0.29
   4  -3  -4    0.14    0.27
  -4   3   4   -0.20    0.30
   4   3  -4    0.53    0.34
   3  -3  -4    0.43    0.31
   3  -3  -4    0.58    0.29
  -3  -3   4    0.70    0.28
  -3  -3   4    0.44    0.31
  -3   3   4    0.75    0.34
   3   3  -4    0.35    0.31
  -2  -3   4    0.89    0.33
   2  -3  -4    0.31    0.25
   2  -3  -4    0.81    0.33
  -2  -3   4    0.83    0.27
   2   3  -4    1.35    0.37
  -2   3   4    1.01    0.35
   1  -3  -4    0.85    0.27
  -1  -3   4    1.41    0.28
   1  -3  -4    0.99    0.33
  -1  -3   4    1.68    0.38
  -1   3   4    0.97    0.23
   1   3  -4    1.18    0.35
  -1   3   4    0.81    0.34
   0  -3  -4    4.35    0.40
   0  -3   4    4.33    0.40
   0  -3  -4    3.62    0.47
   0  -3   4    3.33    0.47
   0   3   4    4.34    0.38
   0   3  -4    4.12    0.42
   0   3   4    2.88    0.46
   0   3  -4    4.30    0.49
  -1  -3  -4    0.35    0.32
  -1  -3  -4    0.43    0.23
   1  -3   4    0.33    0.29
   1  -3   4    0.07    0.21
   1   3   4    0.09    0.22
   1   3   4    0.14    0.29
  -1   3  -4    0.42    0.25
  -1   3  -4    0.45    0.31
  -2  -3  -4    0.16    0.20
  -2  -3  -4    0.09    0.30
   2  -3   4    0.56    0.32
   2   3   4    0.68    0.33
  -2   3  -4    0.39    0.29
   2   3   4    0.51    0.26
  -2   3  -4   -0.22    0.24
   3  -3   4   11.41    0.76
  -3  -3  -4   11.55    0.75
  -3   3  -4   11.55    0.64
  -3   3  -4   10.15    0.65
   3   3   4   10.63    0.68
   3   3   4   11.91    0.63
   4  -3   4    5.23    0.59
  -4  -3  -4    4.04    0.55
   4   3   4    3.85    0.48
   4   3   4    5.24    0.51
  -4   3  -4    4.67    0.49
  -4   3  -4    5.33    0.52
   5  -3   4   -0.11    0.33
  -5  -3  -4    0.47    0.35
  -5   3  -4   -0.06    0.29
   5   3   4    0.13    0.31
   5   3   4    0.20    0.31
  -5   3  -4    0.04    0.30
  -6  -3  -4    0.21    0.41
   6  -3   4    0.46    0.37
  -6   3  -4    0.62    0.34
  -6   3  -4    0.44    0.36
   6   3   4   -0.19    0.31
   6   3   4   -0.08    0.29
   7  -3   4    0.10    0.39
  -7  -3  -4    0.19    0.39
   7   3   4   -0.04    0.35
   7   3   4    0.44    0.33
  -7   3  -4    0.39    0.34
  -7   3  -4    0.26    0.36
  -8  -3  -4    2.51    0.56
   8  -3   4    2.57    0.59
   8   3   4    2.28    0.51
  -8   3  -4    1.79    0.49
  -8   3  -4    2.26    0.44
  -9  -3  -4    0.82    0.54
   9  -3   4    0.48    0.50
   9   3   4    0.25    0.43
  -9   3  -4    0.79    0.38
  -9   3  -4    0.60    0.42
  10  -3   4    2.13    0.65
 -10  -3  -4    2.39    0.66
 -10   3  -4    3.12    0.58
  10   3   4    2.67    0.58
  11  -3   4    0.75    0.59
 -11  -3  -4   -0.33    0.53
 -11   3  -4   -0.33    0.46
  11   3   4    0.26    0.49
 -12  -3  -4    3.27    0.81
  12  -3   4    3.72    0.82
  12   3   4    3.12    0.63
 -12   3  -4    3.25    0.67
 -13  -3  -4    0.34    0.70
  13  -3   4    1.19    0.75
 -13   3  -4    1.23    0.61
  13   3   4    1.51    0.64
  14  -3   4    0.38    0.70
 -14  -3  -4    0.49    0.71
 -14   3  -4   -0.02    0.60
  14   3   4    0.16    0.59
 -12  -4   4    0.38    0.49
  12  -4  -4    0.16    0.56
 -12  -4   4   -0.10    0.57
 -12   4   4    0.15    0.56
  12   4  -4    0.20    0.65
 -11  -4   4    0.18    0.50
  11  -4  -4    1.24    0.61
  11  -4  -4    0.69    0.64
 -11  -4   4    1.63    0.58
 -11   4   4    0.83    0.59
  11   4  -4    0.55    0.59
 -10  -4   4    6.26    0.79
  10  -4  -4    7.69    0.86
 -10  -4   4    6.60    0.79
  10  -4  -4    7.84    0.81
 -10   4   4    7.42    0.87
  10   4  -4    6.71    0.86
   9  -4  -4   21.19    1.17
  -9  -4   4   21.02    1.09
  -9  -4   4   19.63    1.17
   9  -4  -4   19.77    1.16
  -9   4   4   20.12    1.20
   9   4  -4   20.58    1.26
  -8  -4   4    7.50    0.75
   8  -4  -4    7.24    0.78
  -8  -4   4    7.51    0.78
   8  -4  -4    7.05    0.77
  -8   4   4    7.07    0.81
   8   4  -4    7.44    0.89
   7  -4  -4   24.45    1.27
  -7  -4   4   25.34    1.12
   7  -4  -4   26.49    1.18
  -7  -4   4   26.00    1.26
  -7   4   4   24.96    1.27
   7   4  -4   25.47    1.28
  -6  -4   4    0.77    0.48
   6  -4  -4    0.96    0.40
  -6  -4   4    0.65    0.42
   6  -4  -4   -0.09    0.44
  -6   4   4    0.62    0.47
   6   4  -4    0.50    0.52
   5  -4  -4    8.64    0.78
  -5  -4   4    8.64    0.69
   5  -4  -4    9.47    0.72
  -5  -4   4    8.74    0.82
   5   4  -4    8.08    0.79
  -5   4   4    8.61    0.81
  -4  -4   4   12.76    0.76
  -4  -4   4   12.66    0.92
   4  -4  -4   13.51    0.93
   4  -4  -4   12.43    0.76
  -4   4   4   12.72    0.90
   4   4  -4   12.48    0.90
  -3  -4   4   19.58    0.89
   3  -4  -4   21.24    1.11
  -3  -4   4   21.80    1.10
   3  -4  -4   20.77    0.90
   3   4  -4   17.80    1.03
  -3   4   4   19.45    1.08
   2  -4  -4   25.55    1.21
  -2  -4   4   27.65    1.22
   2   4  -4   24.43    1.16
  -2   4   4   22.79    1.16
   1  -4  -4   15.31    0.97
  -1  -4   4   15.05    0.93
  -1   4   4   15.06    0.94
   1   4  -4   13.08    0.89
   0  -4  -4    0.17    0.39
   0  -4   4    0.93    0.46
   0   4  -4    0.18    0.39
   0   4   4   -0.08    0.41
   1  -4   4    1.97    0.52
  -1  -4  -4    1.87    0.51
   1   4   4    1.72    0.52
  -1   4  -4    3.21    0.57
   2  -4   4    4.13    0.65
  -2  -4  -4    5.93    0.68
  -2   4  -4    5.13    0.70
   2   4   4    4.27    0.62
  -3  -4  -4   17.05    1.04
   3  -4   4   18.65    1.07
  -3   4  -4   19.67    1.04
   3   4   4   19.69    1.07
  -4  -4  -4   27.92    1.31
   4  -4   4   31.13    1.41
   4   4   4   29.99    1.27
  -4   4  -4   29.04    1.24
   4   4   4   31.24    1.14
  -5  -4  -4   14.38    0.99
   5  -4   4   11.65    0.93
  -5   4  -4   13.87    0.87
   5   4   4   13.71    0.83
   5   4   4   13.53    0.88
  -5   4  -4   16.07    0.97
  -6  -4  -4    1.38    0.54
   6  -4   4    2.62    0.61
  -6   4  -4    1.72    0.51
   6   4   4    2.21    0.53
  -6   4  -4    2.02    0.51
   6   4   4    1.91    0.51
  -7  -4  -4    2.30    0.63
   7  -4   4    3.40    0.68
   7   4   4    4.34    0.64
  -7   4  -4    4.17    0.64
   7   4   4    3.67    0.61
  -7   4  -4    3.85    0.62
  -8  -4  -4    0.88    0.59
   8  -4   4    1.66    0.65
  -8   4  -4    0.63    0.50
   8   4   4    0.41    0.50
  -8   4  -4    0.38    0.47
  -9  -4  -4    7.64    1.01
   9  -4   4    7.90    0.96
   9   4   4    8.25    0.86
  -9   4  -4    8.01    0.88
  10  -4   4    9.98    1.08
 -10  -4  -4   10.13    1.08
 -10   4  -4    8.67    0.88
  10   4   4   10.77    0.96
 -11  -4  -4   11.04    1.21
  11  -4   4    6.23    1.00
 -11   4  -4    7.48    0.88
  11   4   4   10.55    1.01
   6  -5  -4   21.22    1.35
  -6  -5   4   21.66    1.29
   6   5  -4   23.50    1.43
  -6   5   4   19.88    1.32
  -5  -5   4   15.24    1.16
   5  -5  -4   16.19    1.21
   5   5  -4   13.85    1.18
  -5   5   4   12.99    1.18
  -4  -5   4    6.91    0.92
   4  -5  -4    6.03    0.85
   4   5  -4    4.98    0.84
  -4   5   4    6.14    0.88
  -3  -5   4    2.69    0.74
   3  -5  -4    2.61    0.73
  -3   5   4    3.78    0.77
   3   5  -4    1.88    0.67
   2  -5  -4    1.42    0.64
  -2  -5   4    1.18    0.62
   2   5  -4    2.08    0.69
  -2   5   4    0.65    0.63
   1  -5  -4    7.80    0.89
  -1  -5   4    8.38    0.91
   1   5  -4    8.93    0.94
  -1   5   4    8.88    0.94
   0  -5   4   16.16    1.15
   0  -5  -4   15.95    1.18
   0   5   4   17.42    1.16
   0   5  -4   15.56    1.13
  -1  -5  -4   29.61    1.50
   1  -5   4   30.65    1.52
  -1   5  -4   30.15    1.47
   1   5   4   30.03    1.48
   2  -5   4   13.34    1.15
  -2  -5  -4   16.71    1.16
   2   5   4   14.75    1.08
  -2   5  -4   17.66    1.20
  -3  -5  -4   10.41    1.06
   3  -5   4   11.59    1.04
  -3   5  -4   11.24    0.99
   3   5   4   10.80    0.99
  -4  -5  -4    0.44    0.56
   4  -5   4    0.65    0.61
   4   5   4    1.16    0.64
  -4   5  -4    0.62    0.61
  -5  -5  -4    3.29    0.77
   5  -5   4    1.70    0.69
  -5   5  -4    1.66    0.69
   5   5   4    1.85    0.69
 -16   0   5   -0.19    0.50
 -15   0   5    0.04    0.37
 -15   0   5   -0.14    0.46
  15   0  -5   -0.13    0.39
  14   0  -5    0.06    0.44
  14   0  -5   -0.38    0.35
 -14   0   5   -0.37    0.33
  13   0  -5    0.02    0.32
 -13   0   5   -0.10    0.32
  13   0  -5   -0.25    0.39
 -13   0   5    0.27    0.34
  12   0  -5   -0.51    0.38
  12   0  -5   -0.51    0.26
 -12   0   5    0.33    0.32
 -12   0   5   -0.10    0.28
  11   0  -5    0.21    0.27
 -11   0   5    0.23    0.27
  11   0  -5   -0.22    0.26
  11   0  -5   -0.38    0.32
  10   0  -5   -0.26    0.21
 -10   0   5   -0.03    0.24
  10   0  -5    0.07    0.35
  10   0  -5    0.35    0.26
   9   0  -5   -0.43    0.29
   9   0  -5   -0.33    0.20
   9   0  -5    0.11    0.21
  -9   0   5    0.14    0.22
  -8   0   5    0.07    0.19
   8   0  -5   -0.04    0.17
   8   0  -5    0.43    0.29
   8   0  -5   -0.19    0.18
   7   0  -5    0.09    0.15
   7   0  -5   -0.18    0.16
   7   0  -5   -0.03    0.25
  -7   0   5   -0.07    0.16
  -6   0   5    0.20    0.17
   6   0  -5    0.55    0.27
  -6   0   5   -0.02    0.12
   6   0  -5    0.13    0.15
  -5   0   5    0.01    0.15
   5   0  -5   -0.10    0.22
  -5   0   5    0.00    0.09
   5   0  -5    0.09    0.15
  -4   0   5   -0.04    0.06
   4   0  -5   -0.09    0.12
  -4   0   5    0.06    0.14
   4   0  -5   -0.32    0.18
  -3   0   5   -0.14    0.11
   3   0  -5    0.02    0.19
   3   0  -5    0.02    0.12
   2   0  -5   -0.20    0.14
   2   0  -5   -0.34    0.16
  -2   0   5   -0.23    0.14
  -1   0   5   -0.10    0.12
   1   0  -5   -0.32    0.13
  -1   0   5   -0.12    0.07
   1   0  -5   -0.33    0.11
   0   0  -5   -0.09    0.11
   0   0   5   -0.03    0.09
   0   0  -5    0.14    0.14
   0   0   5   -0.15    0.12
   1   0   5   -0.17    0.13
  -1   0  -5   -0.18    0.12
   1   0   5   -0.02    0.12
  -1   0  -5   -0.03    0.12
  -2   0  -5    0.08    0.16
   2   0   5   -0.16    0.12
  -2   0  -5   -0.04    0.10
   2   0   5    0.15    0.17
   3   0   5    0.19    0.19
   3   0   5   -0.11    0.06
  -3   0  -5    0.04    0.16
   3   0   5   -0.01    0.14
   4   0   5    0.15    0.21
   4   0   5    0.25    0.17
  -4   0  -5   -0.03    0.17
   5   0   5    0.09    0.23
   5   0   5    0.06    0.16
  -5   0  -5   -0.04    0.18
  -6   0  -5    0.04    0.21
   6   0   5    0.36    0.30
   6   0   5    0.00    0.17
   7   0   5    0.09    0.20
   7   0   5    0.07    0.29
  -7   0  -5    0.26    0.24
  -8   0  -5   -0.18    0.22
   8   0   5    0.09    0.22
   8   0   5    0.46    0.35
   9   0   5   -0.03    0.35
  -9   0  -5    0.57    0.30
   9   0   5   -0.18    0.24
 -10   0  -5   -0.18    0.29
  10   0   5   -0.53    0.34
  10   0   5    0.07    0.29
  11   0   5    0.05    0.44
  11   0   5    0.32    0.32
 -11   0  -5   -0.05    0.33
  12   0   5   -0.14    0.43
 -12   0  -5   -0.16    0.35
  12   0   5    0.27    0.36
  13   0   5    0.40    0.38
  13   0   5    0.54    0.54
 -13   0  -5   -0.10    0.40
 -14   0  -5   -0.21    0.43
  14   0   5   -0.09    0.57
  14   0   5    0.17    0.41
  15   0   5    0.16    0.45
  15   0   5   -0.21    0.57
 -15   0  -5    0.54    0.51
 -16   0  -5    0.39    0.55
  16   0   5   -0.84    0.60
  17   0   5    0.35    0.73
 -17   0  -5    0.19    0.68
  17  -1  -5    4.75    0.74
 -17  -1   5    6.41    0.79
 -17   1   5    4.19    0.74
 -16  -1   5    4.84    0.65
  16  -1  -5    2.88    0.63
 -16   1   5    5.41    0.81
  16   1  -5    3.12    0.71
  15  -1  -5    0.14    0.45
 -15  -1   5    1.02    0.48
  15   1  -5    0.71    0.53
 -15   1   5    0.47    0.49
 -14  -1   5   -0.15    0.40
  14  -1  -5   -0.01    0.39
 -14   1   5   -0.25    0.41
  14   1  -5    0.54    0.53
 -13  -1   5    3.74    0.54
 -13  -1   5    4.06    0.56
  13  -1  -5    2.65    0.52
 -13   1   5    3.16    0.58
  13   1  -5    2.70    0.61
 -12  -1   5   29.76    1.10
  12  -1  -5   27.68    1.14
  12  -1  -5   29.02    1.23
 -12  -1   5   28.24    1.08
 -12   1   5   28.48    1.27
  12   1  -5   30.80    1.33
 -11  -1   5   49.89    1.45
  11  -1  -5   47.16    1.49
 -11  -1   5   49.60    1.45
  11  -1  -5   49.49    1.60
 -11   1   5   50.87    1.67
 -11   1   5   51.45    1.28
  11   1  -5   48.64    1.71
  10  -1  -5   23.25    1.01
  10  -1  -5   23.20    0.97
 -10  -1   5   23.00    0.92
 -10  -1   5   25.71    0.91
 -10   1   5   24.58    1.12
  10   1  -5   23.33    0.79
  10   1  -5   23.25    1.14
 -10   1   5   23.81    0.77
  -9  -1   5   26.72    0.96
   9  -1  -5   27.72    1.03
  -9  -1   5   25.97    0.89
   9  -1  -5   26.54    1.00
   9   1  -5   25.25    1.12
   9   1  -5   28.05    0.82
  -9   1   5   29.52    1.16
  -9   1   5   27.02    0.80
   8  -1  -5    1.12    0.29
  -8  -1   5    0.89    0.23
   8  -1  -5    0.60    0.26
  -8  -1   5    1.05    0.28
  -8   1   5    1.15    0.22
   8   1  -5    1.08    0.21
  -8   1   5    1.73    0.40
   8   1  -5    0.73    0.36
   7  -1  -5   55.66    1.47
  -7  -1   5   58.74    1.40
   7  -1  -5   55.33    1.49
   7   1  -5   58.06    1.30
  -7   1   5   56.92    1.67
  -7   1   5   55.64    1.28
  -6  -1   5   36.48    1.03
   6  -1  -5   36.64    1.07
  -6  -1   5   36.21    0.97
   6  -1  -5   36.79    1.01
   6   1  -5   36.43    0.91
  -6   1   5   37.88    0.92
  -6   1   5   36.19    1.21
  -5  -1   5   11.27    0.44
  -5  -1   5   11.32    0.51
   5  -1  -5    9.97    0.43
   5  -1  -5    8.93    0.49
  -5   1   5    9.89    0.60
   5   1  -5   11.29    0.60
   5   1  -5   10.85    0.41
  -5   1   5   10.24    0.43
  -4  -1   5  100.50    2.14
   4  -1  -5  105.39    2.14
   4  -1  -5  101.78    2.23
  -4  -1   5  103.38    2.14
   4   1  -5   98.19    2.32
  -4   1   5  103.66    2.05
   4   1  -5  102.29    2.07
  -4   1   5  101.86    2.37
  -3  -1   5   74.61    1.58
  -3  -1   5   72.66    1.61
   3  -1  -5   72.54    1.68
   3  -1  -5   73.30    1.57
   3   1  -5   73.51    1.55
  -3   1   5   72.85    1.55
  -3   1   5   72.97    1.77
   3   1  -5   73.97    1.75
   2  -1  -5    2.75    0.21
  -2  -1   5    2.25    0.22
   2  -1  -5    2.46    0.28
  -2  -1   5    2.08    0.26
   2   1  -5    1.88    0.22
  -2   1   5    2.97    0.31
  -2   1   5    2.52    0.27
   2   1  -5    2.33    0.28
   1  -1  -5    4.39    0.32
  -1  -1   5    4.80    0.33
  -1  -1   5    4.28    0.27
   1  -1  -5    3.71    0.25
  -1   1   5    4.36    0.31
  -1   1   5    3.88    0.31
   1   1  -5    3.70    0.29
   1   1  -5    3.99    0.30
   0  -1  -5   55.33    1.32
   0  -1   5   56.93    1.30
   0  -1   5   56.35    1.27
   0  -1  -5   55.93    1.28
   0   1   5   54.91    1.30
   0   1   5   51.59    1.25
   0   1  -5   55.39    1.29
   0   1  -5   56.77    1.30
  -1  -1  -5   47.88    1.18
   1  -1   5   47.17    1.19
   1  -1   5   46.89    1.12
  -1  -1  -5   47.76    1.18
  -1   1  -5   48.57    1.13
  -1   1  -5   48.44    1.18
   1   1   5   49.40    1.17
   1   1   5   48.85    1.13
   2  -1   5   41.98    1.02
   2  -1   5   41.16    1.11
  -2  -1  -5   41.24    1.07
  -2  -1  -5   41.62    1.10
   2   1   5   41.97    1.06
   2   1   5   40.36    0.96
  -2   1  -5   40.86    1.08
  -2   1  -5   42.30    0.99
   3  -1   5   61.54    1.60
  -3  -1  -5   64.45    1.60
  -3  -1  -5   65.68    1.51
   3  -1   5   61.97    1.41
   3   1   5   65.30    1.35
  -3   1  -5   62.14    1.52
   3   1   5   64.80    1.49
  -3   1  -5   63.04    1.38
   4  -1   5   64.22    1.71
   4  -1   5   66.24    1.46
  -4  -1  -5   64.87    1.69
  -4  -1  -5   65.21    1.55
   4   1   5   66.64    1.56
  -4   1  -5   64.85    1.59
  -4   1  -5   66.68    1.40
   4   1   5   63.88    1.35
   5  -1   5    0.71    0.29
   5  -1   5    0.35    0.19
  -5  -1  -5    0.68    0.22
  -5  -1  -5    0.56    0.28
  -5   1  -5    0.31    0.14
   5   1   5    0.89    0.26
   5   1   5    0.50    0.12
  -5   1  -5    0.24    0.21
  -6  -1  -5   14.22    0.63
   6  -1   5   12.64    0.55
  -6  -1  -5   14.26    0.81
   6  -1   5   14.52    0.79
  -6   1  -5   13.18    0.65
   6   1   5   13.37    0.62
  -6   1  -5   13.25    0.44
   6   1   5   12.81    0.40
  -7  -1  -5   47.88    1.32
   7  -1   5   46.89    1.58
   7  -1   5   48.84    1.21
  -7  -1  -5   47.93    1.61
  -7   1  -5   45.45    1.36
   7   1   5   47.74    1.35
  -7   1  -5   48.07    1.07
   8  -1   5   29.24    1.30
  -8  -1  -5   36.05    1.11
   8  -1   5   35.17    0.99
  -8  -1  -5   33.16    1.39
  -8   1  -5   33.60    1.14
   8   1   5   35.30    1.13
   9  -1   5   34.41    1.04
   9  -1   5   33.31    1.43
  -9  -1  -5   38.65    1.20
   9   1   5   37.24    1.23
  -9   1  -5   37.64    1.27
  10  -1   5   21.13    1.17
 -10  -1  -5   18.66    1.17
  10  -1   5   20.14    0.77
 -10  -1  -5   20.13    0.87
  10   1   5   20.14    0.90
 -10   1  -5   18.83    0.91
  11  -1   5    0.41    0.30
 -11  -1  -5    0.65    0.36
 -11  -1  -5    1.01    0.52
  11  -1   5    0.82    0.48
  11   1   5    0.54    0.39
 -11   1  -5    0.44    0.40
 -12  -1  -5    4.72    0.63
  12  -1   5    4.41    0.76
 -12  -1  -5    6.00    0.82
  12   1   5    6.38    0.69
 -12   1  -5    6.10    0.67
 -13  -1  -5    1.88    0.64
  13  -1   5    1.22    0.60
 -13   1  -5    1.62    0.55
  13   1   5    0.97    0.48
 -14  -1  -5    8.96    1.08
  14  -1   5   11.63    1.08
 -14   1  -5    9.84    0.91
  14   1   5   10.91    0.83
  15  -1   5   11.37    1.11
 -15  -1  -5   12.32    1.14
 -15   1  -5   12.65    1.03
  15   1   5   11.89    0.95
 -16  -1  -5    2.45    0.80
  16  -1   5    2.63    0.81
  16   1   5    1.83    0.62
 -16   1  -5    1.97    0.65
  16  -2  -5   11.82    1.02
 -16  -2   5   11.58    0.98
 -16   2   5   13.05    1.06
 -15  -2   5    9.37    0.82
  15  -2  -5    8.11    0.89
  15   2  -5    7.74    0.99
 -15   2   5    9.44    0.94
 -14  -2   5   46.04    1.63
  14  -2  -5   46.24    1.69
 -14   2   5   44.39    1.73
  14   2  -5   43.94    1.87
 -13  -2   5   69.40    2.05
  13  -2  -5   70.86    2.14
 -13  -2   5   70.46    2.06
  13   2  -5   69.96    2.33
 -13   2   5   69.76    2.19
  12  -2  -5    1.89    0.54
  12  -2  -5    1.39    0.49
 -12  -2   5    1.55    0.46
 -12  -2   5    2.09    0.48
 -12   2   5    1.93    0.53
  12   2  -5    1.92    0.58
  11  -2  -5    0.45    0.40
 -11  -2   5    0.24    0.33
  11  -2  -5    0.10    0.38
 -11  -2   5    0.29    0.37
  11   2  -5   -0.03    0.40
 -11   2   5    0.29    0.41
 -10  -2   5   23.44    0.99
  10  -2  -5   24.13    1.05
 -10  -2   5   23.08    0.98
  10  -2  -5   23.02    1.07
 -10   2   5   25.25    1.16
  10   2  -5   26.42    1.22
   9  -2  -5   85.79    2.25
  -9  -2   5   84.62    2.15
   9  -2  -5   83.61    2.22
  -9   2   5   84.07    2.36
   9   2  -5   89.19    2.41
  -8  -2   5  153.73    3.33
   8  -2  -5  151.35    3.44
  -8  -2   5  156.51    3.43
   8  -2  -5  158.25    3.50
   8   2  -5  151.45    3.61
  -8   2   5  154.72    3.63
  -7  -2   5   42.60    1.27
   7  -2  -5   40.75    1.25
   7  -2  -5   42.27    1.31
  -7  -2   5   43.03    1.27
   7   2  -5   40.36    1.40
  -7   2   5   45.77    1.46
   6  -2  -5   54.75    1.52
   6  -2  -5   54.29    1.46
  -6  -2   5   52.39    1.45
  -6  -2   5   54.98    1.47
  -6   2   5   53.44    1.63
  -5  -2   5    0.33    0.22
   5  -2  -5    0.72    0.26
  -5  -2   5    0.53    0.24
   5  -2  -5    0.66    0.23
   5   2  -5    0.42    0.27
  -5   2   5    0.69    0.30
  -5   2   5    0.61    0.17
   4  -2  -5   10.80    0.59
  -4  -2   5    9.81    0.53
  -4  -2   5    9.15    0.51
   4  -2  -5    9.14    0.50
  -4   2   5   10.21    0.42
  -4   2   5    9.88    0.63
   4   2  -5   10.20    0.60
   4   2  -5    9.56    0.36
   3  -2  -5  114.06    2.52
  -3  -2   5  113.63    2.42
  -3  -2   5  117.80    2.57
   3  -2  -5  115.00    2.54
   3   2  -5  112.34    2.61
   3   2  -5  112.91    2.26
  -3   2   5  115.45    2.64
  -3   2   5  114.62    2.25
  -2  -2   5   89.31    2.08
  -2  -2   5   88.64    1.95
   2  -2  -5   88.87    2.06
   2  -2  -5   90.89    2.04
   2   2  -5   89.48    1.86
  -2   2   5   89.22    2.12
   2   2  -5   86.73    2.10
  -2   2   5   90.11    1.84
   1  -2  -5  174.99    3.67
  -1  -2   5  173.66    3.39
   1  -2  -5  170.18    3.52
  -1  -2   5  171.30    3.66
  -1   2   5  172.70    3.32
   1   2  -5  172.76    3.42
  -1   2   5  173.79    3.64
   1   2  -5  172.93    3.62
   0  -2   5  110.42    2.26
   0  -2   5  109.17    2.47
   0  -2  -5  109.40    2.34
   0  -2  -5  107.72    2.46
   0   2   5  105.49    2.42
   0   2  -5  109.12    2.43
   0   2  -5  107.39    2.30
   0   2   5  110.45    2.25
   1  -2   5   57.45    1.34
  -1  -2  -5   57.32    1.52
   1  -2   5   58.27    1.53
  -1  -2  -5   55.66    1.39
  -1   2  -5   57.58    1.41
   1   2   5   56.37    1.37
   1   2   5   59.07    1.47
  -1   2  -5   58.90    1.47
   2  -2   5   21.11    0.83
  -2  -2  -5   19.96    0.78
   2  -2   5   21.87    0.68
  -2  -2  -5   20.47    0.72
   2   2   5   20.36    0.74
  -2   2  -5   20.66    0.74
  -2   2  -5   19.39    0.72
   2   2   5   21.99    0.75
   3  -2   5   13.55    0.53
  -3  -2  -5   13.70    0.70
   3  -2   5   13.89    0.69
  -3  -2  -5   14.44    0.60
  -3   2  -5   13.42    0.60
   3   2   5   13.95    0.59
  -3   2  -5   13.77    0.64
   3   2   5   13.84    0.64
  -4  -2  -5   83.81    2.15
   4  -2   5   87.91    2.20
  -4  -2  -5   85.94    1.92
   4  -2   5   86.25    1.81
  -4   2  -5   84.76    1.95
   4   2   5   86.13    1.93
  -4   2  -5   83.65    2.02
   4   2   5   84.86    1.97
   5  -2   5  126.99    2.56
   5  -2   5  129.73    3.10
  -5  -2  -5  125.51    3.07
  -5  -2  -5  134.45    2.76
  -5   2  -5  130.68    2.78
  -5   2  -5  127.56    2.88
   5   2   5  131.04    2.74
   5   2   5  132.12    2.82
  -6  -2  -5  128.62    2.73
   6  -2   5  127.08    2.53
   6  -2   5  126.53    3.13
  -6  -2  -5  127.33    3.12
   6   2   5  125.87    2.83
  -6   2  -5  127.83    2.73
   6   2   5  126.16    2.69
  -6   2  -5  130.67    2.92
  -7  -2  -5   25.69    1.15
  -7  -2  -5   27.04    0.93
   7  -2   5   27.75    1.18
  -7   2  -5   25.25    1.04
   7   2   5   28.86    1.06
  -7   2  -5   26.30    0.87
  -8  -2  -5   20.01    1.07
   8  -2   5   21.91    1.14
  -8   2  -5   21.25    0.96
   8   2   5   20.00    0.94
  -8   2  -5   22.79    0.80
  -9  -2  -5   12.70    0.97
   9  -2   5   12.40    0.92
   9   2   5   12.14    0.79
  -9   2  -5   11.68    0.77
 -10  -2  -5   69.33    2.29
  10  -2   5   66.89    2.30
 -10   2  -5   68.36    2.02
  10   2   5   69.69    1.99
  11  -2   5   42.46    1.84
 -11  -2  -5   39.45    1.73
  11   2   5   40.81    1.47
 -12  -2  -5   22.04    1.41
  12  -2   5   22.72    1.38
  12   2   5   23.76    1.14
 -12   2  -5   22.67    1.19
  13  -2   5   21.24    1.41
 -13  -2  -5   22.74    1.48
 -13   2  -5   22.36    1.19
  13   2   5   23.51    1.23
 -14  -2  -5    4.51    0.89
  14  -2   5    6.27    0.99
 -14   2  -5    6.39    0.80
  14   2   5    4.27    0.73
  15  -2   5   -0.14    0.66
 -15  -2  -5    1.37    0.75
 -15   2  -5    0.21    0.60
  15   2   5    0.26    0.53
 -14  -3   5    1.79    0.63
  14  -3  -5    2.18    0.68
  14   3  -5    2.69    0.76
 -14   3   5    1.27    0.65
 -13  -3   5   14.11    1.01
 -13  -3   5   15.19    1.03
  13  -3  -5   15.03    1.09
 -13   3   5   16.06    1.15
  13   3  -5   16.93    1.17
 -12  -3   5   35.94    1.46
 -12  -3   5   39.28    1.50
  12  -3  -5   38.95    1.57
 -12   3   5   35.23    1.58
  12   3  -5   37.96    1.69
  11  -3  -5   72.83    2.22
 -11  -3   5   72.14    2.13
  11  -3  -5   75.97    2.31
 -11  -3   5   73.23    2.17
 -11   3   5   72.18    2.31
  11   3  -5   72.87    2.37
  10  -3  -5   34.31    1.41
  10  -3  -5   37.70    1.47
 -10  -3   5   33.90    1.34
 -10  -3   5   34.99    1.36
  10   3  -5   36.25    1.56
 -10   3   5   37.67    1.51
  -9  -3   5    9.59    0.71
   9  -3  -5   10.64    0.80
   9  -3  -5    9.68    0.79
  -9  -3   5    9.20    0.75
   9   3  -5   10.38    0.88
  -9   3   5   10.51    0.84
  -8  -3   5    0.37    0.37
   8  -3  -5    0.83    0.39
  -8  -3   5    0.59    0.38
   8  -3  -5    0.86    0.42
   8   3  -5    0.63    0.42
  -8   3   5    1.39    0.49
   7  -3  -5   15.72    0.86
  -7  -3   5   17.12    0.88
   7  -3  -5   14.23    0.81
  -7  -3   5   15.34    0.83
   7   3  -5   15.08    0.91
  -7   3   5   14.38    0.90
  -6  -3   5   62.62    1.80
   6  -3  -5   60.73    1.78
  -6  -3   5   62.64    1.70
   6  -3  -5   60.24    1.74
   6   3  -5   58.23    1.84
  -6   3   5   61.66    1.88
   5  -3  -5   74.28    1.98
  -5  -3   5   78.70    2.06
  -5  -3   5   76.21    1.90
   5  -3  -5   74.14    2.03
   5   3  -5   73.93    2.10
  -5   3   5   75.37    2.12
  -4  -3   5  102.12    2.53
  -4  -3   5   99.18    2.32
   4  -3  -5  100.34    2.41
   4  -3  -5  100.78    2.52
  -4   3   5  102.93    2.60
   4   3  -5   99.33    2.56
   3  -3  -5   46.62    1.37
  -3  -3   5   48.37    1.34
   3  -3  -5   45.77    1.46
  -3  -3   5   49.20    1.49
   3   3  -5   48.58    1.52
  -3   3   5   49.10    1.56
  -2  -3   5    7.31    0.61
   2  -3  -5    6.49    0.55
   2  -3  -5    7.47    0.54
  -2  -3   5    7.44    0.54
   2   3  -5    6.05    0.57
  -2   3   5    7.52    0.66
  -1  -3   5    0.92    0.28
   1  -3  -5    1.54    0.32
   1  -3  -5    2.17    0.40
  -1  -3   5    0.39    0.32
   1   3  -5    1.26    0.37
  -1   3   5    1.71    0.28
  -1   3   5    1.34    0.36
   0  -3   5   43.75    1.17
   0  -3  -5   42.01    1.20
   0  -3   5   42.78    1.39
   0  -3  -5   41.97    1.37
   0   3  -5   43.83    1.17
   0   3  -5   40.69    1.36
   0   3   5   40.67    1.37
   0   3   5   42.59    1.13
   1  -3   5  119.08    2.46
  -1  -3  -5  113.70    2.83
   1  -3   5  114.69    2.85
  -1  -3  -5  118.82    2.55
  -1   3  -5  110.71    2.73
   1   3   5  116.21    2.77
  -1   3  -5  118.44    2.57
   1   3   5  121.43    2.50
   2  -3   5  132.65    3.21
  -2  -3  -5  130.40    3.19
  -2  -3  -5  137.24    2.84
  -2   3  -5  136.14    2.93
  -2   3  -5  134.49    3.09
   2   3   5  131.43    2.83
   2   3   5  134.11    3.09
  -3  -3  -5   41.24    1.41
   3  -3   5   39.58    1.42
  -3   3  -5   42.21    1.34
   3   3   5   40.81    1.23
  -3   3  -5   42.44    1.28
   3   3   5   41.06    1.32
   4  -3   5   18.73    0.94
  -4  -3  -5   16.73    0.91
  -4   3  -5   18.47    0.84
   4   3   5   18.27    0.80
   4   3   5   18.20    0.85
  -4   3  -5   17.39    0.83
  -5  -3  -5    3.86    0.56
   5  -3   5    4.09    0.59
  -5   3  -5    4.82    0.55
   5   3   5    4.28    0.54
  -5   3  -5    3.51    0.50
   5   3   5    3.74    0.50
  -6  -3  -5    4.36    0.62
   6  -3   5    4.37    0.64
   6   3   5    5.09    0.55
   6   3   5    4.86    0.59
  -6   3  -5    4.23    0.54
  -6   3  -5    3.67    0.53
  -7  -3  -5   56.11    1.94
   7  -3   5   60.08    2.00
   7   3   5   58.80    1.75
  -7   3  -5   60.48    1.80
  -7   3  -5   58.76    1.66
   8  -3   5   60.86    2.09
  -8  -3  -5   60.28    2.07
   8   3   5   57.64    1.79
  -8   3  -5   62.97    1.90
  -8   3  -5   61.99    1.71
   9  -3   5   56.56    2.07
  -9  -3  -5   56.01    2.04
   9   3   5   55.02    1.78
  -9   3  -5   55.32    1.84
 -10  -3  -5   35.64    1.69
  10  -3   5   38.89    1.71
  10   3   5   34.49    1.43
 -10   3  -5   33.04    1.42
 -11  -3  -5    1.77    0.69
  11  -3   5    2.98    0.74
 -11   3  -5    2.50    0.60
  11   3   5    3.11    0.64
 -12  -3  -5    8.61    1.11
  12  -3   5    6.75    1.05
  12   3   5    8.36    0.85
 -12   3  -5    7.52    0.90
 -13  -3  -5    5.16    1.01
  13  -3   5    4.79    0.95
  13   3   5    4.68    0.79
 -13   3  -5    3.40    0.72
 -11  -4   5    0.51    0.52
  11  -4  -5   -0.15    0.49
 -11  -4   5   -0.10    0.50
  11   4  -5    0.00    0.58
 -11   4   5    0.26    0.62
 -10  -4   5   11.06    0.92
  10  -4  -5   12.80    0.96
  10  -4  -5   13.11    1.05
 -10  -4   5   10.15    0.96
 -10   4   5   12.78    1.05
  10   4  -5   10.53    1.07
  -9  -4   5   15.52    1.02
   9  -4  -5   17.82    1.05
  -9  -4   5   18.39    1.06
   9  -4  -5   20.24    1.19
   9   4  -5   19.14    1.19
  -9   4   5   20.48    1.28
   8  -4  -5   26.78    1.31
  -8  -4   5   25.66    1.19
  -8  -4   5   27.34    1.28
   8  -4  -5   25.70    1.24
   8   4  -5   26.41    1.39
  -8   4   5   23.82    1.31
  -7  -4   5    6.19    0.71
  -7  -4   5    7.08    0.72
   7  -4  -5    6.24    0.73
   7  -4  -5    5.05    0.75
   7   4  -5    5.69    0.76
  -7   4   5    6.92    0.86
  -6  -4   5    9.05    0.84
   6  -4  -5    9.53    0.77
  -6  -4   5   11.64    0.80
   6  -4  -5   11.29    0.89
  -6   4   5   10.71    0.90
   6   4  -5   10.00    0.88
   5  -4  -5    1.48    0.51
  -5  -4   5    2.64    0.50
  -5  -4   5    1.79    0.51
   5  -4  -5    2.23    0.49
  -5   4   5    2.27    0.58
   5   4  -5    2.12    0.56
  -4  -4   5    1.88    0.44
   4  -4  -5    2.41    0.52
   4  -4  -5    1.19    0.43
  -4  -4   5    1.77    0.54
   4   4  -5    1.11    0.49
  -4   4   5    1.71    0.53
  -3  -4   5   23.45    0.98
   3  -4  -5   24.22    1.17
  -3  -4   5   21.39    1.11
   3  -4  -5   23.76    1.02
  -3   4   5   22.91    1.16
   3   4  -5   22.87    1.15
   2  -4  -5   29.61    1.29
  -2  -4   5   27.30    1.27
  -2   4   5   27.96    1.28
   2   4  -5   29.77    1.31
   1  -4  -5   52.55    1.78
  -1  -4   5   53.60    1.83
   1   4  -5   51.70    1.76
  -1   4   5   53.61    1.82
   0  -4  -5   19.89    1.09
   0  -4   5   20.20    1.06
   0   4  -5   18.28    1.05
   0   4   5   18.31    1.07
   1  -4   5    1.53    0.52
  -1  -4  -5    1.71    0.53
  -1   4  -5    2.08    0.51
   1   4   5    1.64    0.49
   2  -4   5    1.55    0.51
  -2  -4  -5    1.91    0.51
   2   4   5    1.86    0.54
  -2   4  -5    2.39    0.55
  -3  -4  -5    2.90    0.62
   3  -4   5    2.50    0.60
  -3   4  -5    2.92    0.57
   3   4   5    3.54    0.59
   4  -4   5   26.57    1.30
  -4  -4  -5   26.86    1.28
   4   4   5   26.37    1.19
  -4   4  -5   24.35    1.19
   4   4   5   26.71    1.08
   5  -4   5   16.79    1.13
  -5  -4  -5   18.61    1.16
  -5   4  -5   19.04    0.99
  -5   4  -5   18.38    1.03
   5   4   5   19.02    0.96
   5   4   5   19.19    1.01
   6  -4   5   23.80    1.29
  -6  -4  -5   23.23    1.30
   6   4   5   22.05    1.12
   6   4   5   23.48    1.11
  -6   4  -5   24.58    1.14
  -6   4  -5   24.20    1.15
   7  -4   5    7.82    0.88
  -7  -4  -5    8.37    0.89
  -7   4  -5    8.23    0.79
  -7   4  -5    7.55    0.79
   7   4   5    7.64    0.77
   8  -4   5    2.01    0.67
  -8  -4  -5    0.90    0.63
  -8   4  -5    1.78    0.54
   8   4   5    1.53    0.57
  -8   4  -5    1.34    0.55
   9  -4   5    0.34    0.61
  -9  -4  -5    1.27    0.65
  -9   4  -5    1.14    0.58
   9   4   5    0.13    0.51
 -10  -4  -5    1.78    0.80
  10  -4   5    1.55    0.73
 -10   4  -5    1.89    0.66
  10   4   5    1.30    0.59
  -5  -5   5    2.32    0.67
   5  -5  -5    1.75    0.68
  -5   5   5    2.36    0.77
   5   5  -5    2.53    0.77
   4  -5  -5    0.49    0.56
  -4  -5   5    0.79    0.60
   4   5  -5    0.31    0.64
  -4   5   5    1.62    0.71
   3  -5  -5    1.78    0.66
  -3  -5   5    3.45    0.73
   3   5  -5    3.74    0.79
  -3   5   5    2.77    0.76
   2  -5  -5    0.10    0.55
  -2  -5   5    1.09    0.65
  -2   5   5    0.46    0.62
   2   5  -5    0.38    0.61
  -1  -5   5    2.89    0.72
   1  -5  -5    2.65    0.68
   1   5  -5    2.20    0.68
  -1   5   5    1.77    0.69
   0  -5  -5    1.82    0.63
   0  -5   5    1.46    0.62
   0   5   5    1.11    0.60
   0   5  -5    1.71    0.65
   1  -5   5    1.17    0.60
  -1  -5  -5   -0.06    0.57
   1   5   5    1.20    0.65
  -1   5  -5    0.84    0.63
  -2  -5  -5    4.21    0.80
   2  -5   5    3.25    0.79
  -2   5  -5    4.10    0.76
   2   5   5    4.10    0.78
  -3  -5  -5    1.06    0.62
   3  -5   5    0.26    0.62
  -3   5  -5    1.45    0.62
   3   5   5    0.37    0.60
  -4  -5  -5    0.22    0.56
   4  -5   5    0.04    0.59
   4   5   5   -0.54    0.55
  -4   5  -5    0.08    0.59
 -17   0   6    8.12    0.94
 -16   0   6   11.90    1.00
  15   0  -6   46.85    1.56
 -15   0   6   47.23    1.79
 -15   0   6   49.39    1.53
  15   0  -6   46.15    1.77
 -14   0   6   61.34    1.73
  14   0  -6   62.73    2.04
  14   0  -6   62.76    1.81
  13   0  -6   87.46    2.26
 -13   0   6   90.22    2.20
  13   0  -6   90.94    2.58
  12   0  -6   54.83    1.58
  12   0  -6   55.69    1.89
 -12   0   6   57.07    1.55
 -11   0   6    8.39    0.58
  11   0  -6    7.56    0.73
 -11   0   6    8.84    0.58
  11   0  -6    8.37    0.60
 -10   0   6    5.72    0.47
  10   0  -6    6.81    0.68
  10   0  -6    5.05    0.46
 -10   0   6    6.29    0.50
  -9   0   6   77.20    1.78
   9   0  -6   72.46    2.13
  -9   0   6   75.06    1.76
   9   0  -6   75.09    1.83
  -8   0   6   66.42    1.61
   8   0  -6   67.42    1.96
  -8   0   6   70.83    1.59
   8   0  -6   68.89    1.67
   7   0  -6  204.35    4.12
  -7   0   6  204.92    4.09
   7   0  -6  203.99    4.50
  -7   0   6  210.34    4.01
  -6   0   6  140.56    2.81
  -6   0   6  141.78    2.85
   6   0  -6  142.93    2.95
   6   0  -6  141.43    3.27
  -5   0   6  231.00    4.40
  -5   0   6  229.09    4.37
   5   0  -6  225.23    4.85
   5   0  -6  235.86    4.52
  -4   0   6    2.28    0.29
   4   0  -6    2.19    0.36
   4   0  -6    2.11    0.30
   3   0  -6    1.39    0.22
   3   0  -6    1.11    0.27
  -3   0   6    0.73    0.20
   2   0  -6  428.54    7.96
  -2   0   6  423.81    7.71
   2   0  -6  421.39    8.23
   1   0  -6  119.21    2.59
  -1   0   6  115.54    2.36
  -1   0   6  121.69    2.42
   1   0  -6  120.79    2.49
   0   0  -6  222.00    4.40
   0   0   6  217.75    4.38
   0   0  -6  223.82    4.35
   0   0   6  223.99    4.21
   1   0   6  346.24    6.71
  -1   0  -6  330.65    6.49
   1   0   6  339.90    6.28
  -1   0  -6  347.24    6.50
   2   0   6  189.54    3.97
  -2   0  -6  186.56    3.67
   2   0   6  188.84    3.68
  -2   0  -6  198.11    3.84
   3   0   6   22.37    0.81
  -3   0  -6   22.67    0.79
   3   0   6   20.72    0.72
   4   0   6   88.00    1.95
  -4   0  -6   90.38    2.07
   4   0   6   88.81    2.20
   5   0   6  175.04    3.57
   5   0   6  180.48    4.02
  -5   0  -6  184.88    3.74
   6   0   6  211.67    4.22
   6   0   6  219.14    4.79
  -6   0  -6  216.42    4.40
   7   0   6  124.25    2.63
  -7   0  -6  118.36    2.72
   7   0   6  121.29    3.07
   8   0   6   21.50    1.08
  -8   0  -6   23.53    0.92
   8   0   6   24.02    0.90
   9   0   6   14.61    0.74
   9   0   6   14.74    0.94
  -9   0  -6   15.14    0.77
  10   0   6    6.15    0.57
 -10   0  -6    5.78    0.60
  10   0   6    5.95    0.72
  11   0   6   13.54    0.75
 -11   0  -6   14.17    0.84
  11   0   6   12.15    0.96
  12   0   6   77.18    2.03
 -12   0  -6   75.63    2.12
  12   0   6   74.30    2.47
 -13   0  -6   70.25    2.05
  13   0   6   71.75    1.98
  13   0   6   66.27    2.38
 -14   0  -6   35.13    1.44
  14   0   6   34.77    1.34
  14   0   6   35.13    1.74
 -15   0  -6   14.55    1.03
  15   0   6   12.43    0.90
  15   0   6   12.29    1.16
 -16   0  -6    3.27    0.73
  16   0   6    4.07    0.91
  17  -1  -6   24.72    1.30
 -17  -1   6   29.51    1.33
 -17   1   6   26.36    1.41
 -16  -1   6   28.36    1.27
  16  -1  -6   26.97    1.31
 -16   1   6   27.08    1.39
  16   1  -6   27.93    1.47
  15  -1  -6   36.94    1.46
 -15  -1   6   39.30    1.45
  15   1  -6   39.38    1.68
 -15   1   6   36.16    1.58
 -14  -1   6    1.52    0.48
  14  -1  -6    1.07    0.47
 -14   1   6    0.85    0.54
  14   1  -6    0.58    0.54
 -13  -1   6    5.23    0.63
  13  -1  -6    6.68    0.68
  13   1  -6    5.23    0.72
 -13   1   6    6.45    0.80
  12  -1  -6   28.92    1.15
 -12  -1   6   27.97    1.12
  12   1  -6   27.97    1.32
 -12   1   6   30.50    1.32
 -11  -1   6   62.25    1.74
  11  -1  -6   63.44    1.84
 -11  -1   6   65.65    1.70
 -11   1   6   66.64    1.58
 -11   1   6   66.60    2.04
  11   1  -6   63.99    2.07
  10  -1  -6   83.44    2.19
  10  -1  -6   88.62    2.23
 -10  -1   6   84.85    2.06
 -10  -1   6   83.45    2.10
  10   1  -6   88.76    2.51
 -10   1   6   90.91    2.46
  10   1  -6   89.65    1.99
 -10   1   6   86.36    1.92
   9  -1  -6   42.80    1.31
   9  -1  -6   41.80    1.29
  -9  -1   6   41.83    1.26
  -9  -1   6   41.34    1.16
   9   1  -6   40.15    1.51
  -9   1   6   41.13    1.51
  -9   1   6   40.56    1.10
   9   1  -6   41.39    1.12
  -8  -1   6   33.46    0.95
  -8  -1   6   32.02    1.06
   8  -1  -6   33.22    1.10
   8  -1  -6   33.38    1.06
   8   1  -6   34.44    0.93
  -8   1   6   32.67    0.93
  -8   1   6   33.73    1.29
   8   1  -6   31.83    1.28
  -7  -1   6    2.79    0.31
   7  -1  -6    3.07    0.36
  -7  -1   6    3.56    0.39
   7  -1  -6    2.85    0.38
  -7   1   6    2.65    0.32
  -7   1   6    2.80    0.47
   7   1  -6    3.42    0.50
   7   1  -6    3.80    0.33
  -6  -1   6   34.18    0.89
   6  -1  -6   33.51    1.05
   6  -1  -6   35.22    0.94
  -6  -1   6   32.68    1.00
   6   1  -6   33.95    0.90
  -6   1   6   33.55    0.92
   6   1  -6   31.58    1.16
  -6   1   6   35.37    1.23
  -5  -1   6  150.35    3.05
  -5  -1   6  154.10    3.05
   5  -1  -6  153.23    3.05
   5  -1  -6  144.20    3.14
   5   1  -6  152.00    2.98
  -5   1   6  150.91    2.94
   5   1  -6  143.35    3.30
  -5   1   6  146.15    3.36
  -4  -1   6   94.50    2.07
   4  -1  -6   98.00    2.16
  -4  -1   6   94.84    1.99
   4  -1  -6   94.93    1.98
  -4   1   6   97.57    2.01
   4   1  -6   93.90    2.00
  -4   1   6   94.68    2.29
   4   1  -6   94.36    2.25
   3  -1  -6  234.13    4.62
  -3  -1   6  243.12    4.59
  -3  -1   6  232.99    4.45
   3  -1  -6  233.31    4.56
  -3   1   6  224.16    4.76
   3   1  -6  231.23    4.75
  -3   1   6  235.41    4.40
   3   1  -6  233.73    4.49
  -2  -1   6   55.09    1.24
  -2  -1   6   54.24    1.31
   2  -1  -6   55.27    1.37
   2  -1  -6   55.04    1.21
   2   1  -6   56.05    1.29
  -2   1   6   54.19    1.29
  -2   1   6   53.89    1.41
   2   1  -6   54.44    1.40
  -1  -1   6   69.31    1.54
   1  -1  -6   69.54    1.64
  -1  -1   6   72.27    1.58
   1  -1  -6   70.44    1.52
  -1   1   6   67.93    1.64
  -1   1   6   67.19    1.55
   1   1  -6   69.82    1.57
   1   1  -6   69.18    1.62
   0  -1   6   52.72    1.24
   0  -1   6   50.85    1.24
   0  -1  -6   49.80    1.28
   0  -1  -6   52.76    1.22
   0   1   6   51.31    1.25
   0   1  -6   50.30    1.25
   0   1  -6   47.54    1.26
   0   1   6   53.12    1.25
   1  -1   6    9.46    0.46
   1  -1   6    9.08    0.45
  -1  -1  -6    9.54    0.47
  -1  -1  -6    9.85    0.44
   1   1   6    9.55    0.41
   1   1   6    9.82    0.49
  -1   1  -6    9.52    0.50
  -1   1  -6    9.14    0.42
  -2  -1  -6  189.03    3.95
  -2  -1  -6  193.80    3.85
   2  -1   6  188.47    3.70
   2  -1   6  190.71    4.00
   2   1   6  193.47    3.73
  -2   1  -6  191.92    3.76
  -2   1  -6  192.32    3.86
   2   1   6  191.25    3.74
  -3  -1  -6  231.57    4.76
   3  -1   6  221.27    4.78
   3  -1   6  229.79    4.36
  -3  -1  -6  229.07    4.55
  -3   1  -6  231.61    4.59
   3   1   6  229.70    4.43
  -3   1  -6  230.06    4.43
   3   1   6  233.37    4.39
   4  -1   6  134.77    3.14
  -4  -1  -6  135.74    3.11
   4  -1   6  140.75    2.79
  -4  -1  -6  139.92    2.93
   4   1   6  135.76    2.68
  -4   1  -6  137.50    2.96
   4   1   6  137.87    2.87
  -4   1  -6  140.60    2.74
   5  -1   6   21.51    0.72
  -5  -1  -6   21.08    0.90
  -5  -1  -6   20.26    0.76
   5  -1   6   19.46    0.89
  -5   1  -6   21.03    0.58
   5   1   6   21.19    0.53
   5   1   6   19.91    0.77
  -5   1  -6   21.40    0.82
   6  -1   6    4.60    0.54
  -6  -1  -6    3.64    0.51
   6  -1   6    4.13    0.38
  -6  -1  -6    3.84    0.44
  -6   1  -6    4.13    0.44
   6   1   6    4.13    0.46
  -6   1  -6    4.15    0.27
  -7  -1  -6   15.33    0.90
  -7  -1  -6   16.80    0.76
   7  -1   6   15.38    0.65
   7  -1   6   16.91    0.93
  -7   1  -6   17.23    0.80
   7   1   6   16.36    0.78
  -8  -1  -6  108.82    2.94
   8  -1   6  111.36    2.38
   8  -1   6  105.34    2.92
  -8  -1  -6  108.38    2.53
   8   1   6  109.56    2.54
  -8   1  -6  112.91    2.65
  -9  -1  -6   32.65    1.14
   9  -1   6   33.31    1.03
   9  -1   6   32.98    1.42
  -9  -1  -6   31.46    1.43
   9   1   6   31.69    1.13
  -9   1  -6   29.77    1.17
  10  -1   6   38.02    1.16
 -10  -1  -6   38.52    1.61
 -10  -1  -6   38.41    1.31
  10  -1   6   40.06    1.64
  10   1   6   34.73    1.27
 -10   1  -6   37.69    1.36
 -11  -1  -6   47.77    1.92
 -11  -1  -6   48.87    1.55
  11  -1   6   52.33    1.42
  11  -1   6   48.52    1.90
 -11   1  -6   49.76    1.67
  11   1   6   50.02    1.59
 -12  -1  -6   12.90    0.83
 -12  -1  -6   11.10    1.01
  12  -1   6   13.48    1.06
 -12   1  -6   14.72    0.92
  12   1   6   12.70    0.86
  13  -1   6    1.25    0.60
 -13  -1  -6    0.21    0.55
 -13   1  -6    0.77    0.51
  13   1   6    0.88    0.48
  14  -1   6    6.47    0.98
 -14  -1  -6    5.15    0.89
 -14   1  -6    5.85    0.77
  14   1   6    7.52    0.80
 -15  -1  -6   24.33    1.51
  15  -1   6   24.40    1.57
 -15   1  -6   27.66    1.39
  15   1   6   25.92    1.29
  16  -1   6   38.40    1.93
  16   1   6   39.88    1.65
 -16   1  -6   40.26    1.70
 -16  -2   6    2.33    0.64
  16  -2  -6    2.92    0.68
  16   2  -6    1.53    0.71
 -16   2   6    2.77    0.73
  15  -2  -6    6.26    0.79
 -15  -2   6    5.86    0.80
  15   2  -6    5.91    0.93
 -15   2   6    6.32    0.92
  14  -2  -6    6.63    0.76
 -14  -2   6    5.94    0.71
  14   2  -6    6.12    0.93
 -14   2   6    6.61    0.91
 -13  -2   6   11.11    0.87
  13  -2  -6   10.23    0.83
 -13   2   6   10.81    0.94
  13   2  -6   11.25    0.99
 -12  -2   6    3.06    0.55
  12  -2  -6    3.20    0.58
 -12   2   6    2.60    0.63
  12   2  -6    3.72    0.71
 -11  -2   6   -0.11    0.37
  11  -2  -6    0.01    0.39
 -11  -2   6    0.63    0.34
 -11   2   6    0.32    0.45
  11   2  -6    0.30    0.48
  10  -2  -6    0.10    0.33
  10  -2  -6    0.45    0.36
 -10  -2   6    0.13    0.28
 -10  -2   6    0.03    0.35
 -10   2   6   -0.49    0.37
  10   2  -6   -0.19    0.38
  -9  -2   6    2.52    0.40
   9  -2  -6    1.71    0.45
   9  -2  -6    2.29    0.42
  -9  -2   6    1.98    0.42
   9   2  -6    1.09    0.44
  -9   2   6    2.15    0.51
   8  -2  -6   15.48    0.75
   8  -2  -6   15.10    0.82
  -8  -2   6   14.46    0.75
  -8  -2   6   14.92    0.72
  -8   2   6   16.07    0.92
   8   2  -6   16.00    0.94
   7  -2  -6   58.63    1.68
   7  -2  -6   60.44    1.61
  -7  -2   6   60.49    1.59
   7   2  -6   58.83    1.82
  -7   2   6   61.37    1.86
  -6  -2   6    5.97    0.52
  -6  -2   6    5.87    0.47
   6  -2  -6    6.17    0.55
   6  -2  -6    6.00    0.46
  -6   2   6    6.57    0.61
   6   2  -6    6.54    0.63
  -5  -2   6   16.41    0.73
  -5  -2   6   15.41    0.67
   5  -2  -6   15.54    0.66
   5  -2  -6   15.94    0.76
   5   2  -6   17.31    0.84
  -5   2   6   15.27    0.57
  -5   2   6   14.93    0.80
  -4  -2   6    2.89    0.37
   4  -2  -6    3.74    0.37
   4  -2  -6    3.46    0.41
  -4  -2   6    3.26    0.37
   4   2  -6    3.52    0.48
   4   2  -6    3.28    0.29
  -4   2   6    2.91    0.44
  -4   2   6    3.41    0.34
   3  -2  -6    0.26    0.20
  -3  -2   6    0.66    0.23
   3  -2  -6    0.12    0.22
  -3  -2   6    0.39    0.22
  -3   2   6    0.34    0.20
   3   2  -6    0.67    0.30
  -3   2   6    0.10    0.26
   3   2  -6    0.48    0.18
  -2  -2   6   29.88    0.95
   2  -2  -6   31.20    0.93
   2  -2  -6   31.87    1.00
  -2  -2   6   29.07    0.92
   2   2  -6   29.93    0.85
   2   2  -6   29.70    1.03
  -2   2   6   30.38    1.03
  -2   2   6   30.74    0.87
  -1  -2   6   22.47    0.78
   1  -2  -6   23.08    0.80
  -1  -2   6   23.20    0.82
   1  -2  -6   23.00    0.82
   1   2  -6   24.46    0.88
  -1   2   6   23.19    0.75
  -1   2   6   21.63    0.83
   1   2  -6   22.41    0.75
   0  -2   6   53.69    1.43
   0  -2   6   54.71    1.33
   0  -2  -6   54.49    1.42
   0  -2  -6   52.75    1.38
   0   2   6   52.00    1.31
   0   2   6   52.28    1.41
   0   2  -6   52.41    1.34
   0   2  -6   52.82    1.42
  -1  -2  -6    8.46    0.50
   1  -2   6    8.69    0.48
  -1  -2  -6    8.39    0.53
   1  -2   6    8.37    0.54
   1   2   6    7.92    0.47
  -1   2  -6    8.79    0.53
  -1   2  -6    8.39    0.51
   1   2   6    8.08    0.47
   2  -2   6    0.42    0.20
  -2  -2  -6    0.34    0.22
   2  -2   6    0.19    0.23
  -2  -2  -6    0.31    0.24
  -2   2  -6    0.38    0.24
  -2   2  -6    0.26    0.23
   2   2   6    0.49    0.22
   2   2   6    0.40    0.24
  -3  -2  -6    6.65    0.47
   3  -2   6    7.30    0.56
   3  -2   6    7.47    0.45
  -3  -2  -6    6.25    0.53
  -3   2  -6    6.03    0.49
   3   2   6    6.58    0.48
  -3   2  -6    5.60    0.44
   3   2   6    5.67    0.42
   4  -2   6    5.01    0.51
   4  -2   6    4.44    0.39
  -4  -2  -6    4.41    0.52
  -4  -2  -6    4.31    0.45
   4   2   6    4.03    0.44
  -4   2  -6    4.37    0.40
   4   2   6    4.22    0.40
  -4   2  -6    3.87    0.48
   5  -2   6   23.90    1.03
  -5  -2  -6   23.21    0.99
  -5  -2  -6   25.00    0.86
   5  -2   6   22.55    0.75
  -5   2  -6   23.10    0.80
   5   2   6   24.17    0.92
   5   2   6   23.64    0.78
  -5   2  -6   24.72    0.94
  -6  -2  -6   28.06    1.18
   6  -2   6   27.30    1.19
   6  -2   6   28.14    0.84
  -6  -2  -6   29.28    0.99
  -6   2  -6   29.09    0.90
   6   2   6   27.25    1.04
  -6   2  -6   27.20    1.08
  -7  -2  -6   14.53    0.94
   7  -2   6   15.83    0.93
  -7  -2  -6   16.52    0.75
  -7   2  -6   14.51    0.84
  -7   2  -6   16.47    0.66
   7   2   6   15.85    0.81
   8  -2   6   11.98    0.93
  -8  -2  -6   11.92    0.71
  -8  -2  -6   12.71    0.89
  -8   2  -6   13.15    0.83
   8   2   6   12.59    0.79
  -9  -2  -6    0.51    0.47
   9  -2   6    0.56    0.50
   9   2   6    0.47    0.41
  -9   2  -6    0.72    0.41
 -10  -2  -6    8.51    0.92
  10  -2   6    4.61    0.76
  10   2   6    7.03    0.72
 -10   2  -6    6.56    0.73
  11  -2   6    1.89    0.67
 -11  -2  -6    1.22    0.64
  11   2   6    1.11    0.50
 -11   2  -6    1.40    0.49
 -12  -2  -6    1.14    0.62
  12  -2   6    5.05    0.89
 -12   2  -6    3.77    0.65
  12   2   6    3.94    0.65
  13  -2   6    9.77    1.13
 -13  -2  -6   10.03    1.15
  13   2   6   10.46    0.93
 -13   2  -6   10.80    0.98
 -14  -2  -6    9.68    1.13
  14  -2   6    7.44    1.08
 -14   2  -6   10.94    1.03
  14   2   6   11.50    1.01
 -15  -2  -6   -0.59    0.68
  15  -2   6    0.53    0.76
  15   2   6    0.35    0.61
 -15   2  -6   -0.19    0.60
  14  -3  -6   -0.15    0.50
 -14  -3   6    0.09    0.54
  14   3  -6   -0.21    0.60
 -14   3   6    0.51    0.63
 -13  -3   6    0.22    0.50
  13  -3  -6    0.25    0.51
  13   3  -6   -0.53    0.53
 -13   3   6   -0.31    0.57
  12  -3  -6   -0.27    0.43
 -12  -3   6    0.26    0.48
 -12   3   6   -0.88    0.46
  12   3  -6   -0.56    0.54
 -11  -3   6    1.29    0.49
 -11  -3   6    1.03    0.46
  11  -3  -6    1.11    0.53
 -11   3   6    0.53    0.54
  11   3  -6    0.10    0.57
 -10  -3   6    2.35    0.54
 -10  -3   6    2.19    0.51
  10  -3  -6    1.89    0.54
  10   3  -6    2.10    0.61
 -10   3   6    1.64    0.60
  -9  -3   6    0.16    0.38
  -9  -3   6    0.49    0.39
   9  -3  -6    0.58    0.40
   9  -3  -6    0.02    0.38
  -9   3   6   -0.50    0.45
   9   3  -6    1.10    0.53
   8  -3  -6    3.86    0.58
   8  -3  -6    4.24    0.60
  -8  -3   6    4.26    0.59
  -8  -3   6    3.61    0.52
   8   3  -6    3.80    0.62
  -8   3   6    2.85    0.59
   7  -3  -6    0.01    0.34
  -7  -3   6   -0.20    0.33
   7  -3  -6    0.29    0.34
  -7  -3   6   -0.34    0.29
   7   3  -6   -0.04    0.37
  -7   3   6   -0.25    0.37
   6  -3  -6    0.32    0.36
   6  -3  -6    0.61    0.35
  -6  -3   6    0.79    0.36
  -6  -3   6    0.86    0.36
   6   3  -6   -0.12    0.38
  -6   3   6    0.46    0.40
  -5  -3   6    0.29    0.32
   5  -3  -6    0.24    0.33
   5  -3  -6    0.12    0.30
  -5  -3   6    0.14    0.32
   5   3  -6    0.09    0.35
  -5   3   6    0.22    0.36
   4  -3  -6    0.97    0.35
   4  -3  -6    0.89    0.34
  -4  -3   6    0.52    0.35
  -4  -3   6    1.23    0.35
   4   3  -6    0.74    0.37
  -4   3   6    0.65    0.41
   3  -3  -6    0.39    0.31
   3  -3  -6    0.48    0.32
  -3  -3   6    0.48    0.31
  -3  -3   6    0.34    0.30
   3   3  -6    1.07    0.38
  -3   3   6    1.06    0.40
   2  -3  -6    8.34    0.59
  -2  -3   6    7.49    0.59
   2  -3  -6    7.56    0.61
  -2  -3   6    7.27    0.55
   2   3  -6    6.47    0.65
  -2   3   6    6.27    0.61
  -1  -3   6   -0.04    0.28
  -1  -3   6    0.10    0.26
   1  -3  -6    0.03    0.30
   1  -3  -6    0.19    0.26
   1   3  -6   -0.09    0.29
  -1   3   6    0.70    0.35
  -1   3   6    0.15    0.22
   0  -3   6    2.41    0.37
   0  -3  -6    2.93    0.46
   0  -3   6    2.25    0.44
   0  -3  -6    2.88    0.40
   0   3  -6    2.53    0.43
   0   3   6    2.37    0.35
   0   3   6    2.42    0.45
   0   3  -6    2.92    0.43
   1  -3   6    6.65    0.52
  -1  -3  -6    7.36    0.60
   1  -3   6    6.66    0.62
  -1  -3  -6    7.35    0.52
  -1   3  -6    6.19    0.56
   1   3   6    7.31    0.59
   1   3   6    7.38    0.53
  -1   3  -6    6.58    0.52
   2  -3   6    0.15    0.34
  -2  -3  -6   -0.02    0.26
  -2  -3  -6    0.22    0.32
  -2   3  -6    0.29    0.31
   2   3   6    0.50    0.29
   2   3   6   -0.21    0.30
  -2   3  -6   -0.01    0.30
  -3  -3  -6    6.89    0.67
   3  -3   6    6.57    0.68
  -3  -3  -6    8.00    0.54
   3   3   6    7.02    0.58
  -3   3  -6    6.52    0.59
  -3   3  -6    7.15    0.60
   3   3   6    6.98    0.61
  -4  -3  -6    0.22    0.36
   4  -3   6    0.22    0.35
   4   3   6    0.36    0.33
  -4   3  -6    0.15    0.32
  -4   3  -6    0.26    0.31
   4   3   6    0.64    0.33
  -5  -3  -6    0.47    0.38
   5  -3   6    0.04    0.36
  -5   3  -6   -0.09    0.32
   5   3   6    0.31    0.31
   5   3   6    0.20    0.35
  -5   3  -6    0.44    0.37
  -6  -3  -6    0.47    0.45
   6  -3   6    0.97    0.45
  -6   3  -6    0.81    0.36
   6   3   6    0.09    0.33
  -6   3  -6    1.07    0.42
   7  -3   6    2.00    0.55
  -7  -3  -6    1.82    0.54
  -7   3  -6    1.19    0.38
   7   3   6    1.72    0.49
  -7   3  -6    1.44    0.44
   8  -3   6    5.20    0.75
  -8  -3  -6    3.66    0.68
  -8   3  -6    5.53    0.70
   8   3   6    4.27    0.63
  -9  -3  -6    0.32    0.53
   9  -3   6    0.36    0.51
   9   3   6    0.80    0.47
  -9   3  -6   -0.25    0.42
  10  -3   6    2.18    0.68
 -10  -3  -6    2.25    0.70
  10   3   6    1.63    0.58
 -10   3  -6    2.11    0.60
 -11  -3  -6    4.03    0.83
  11  -3   6    5.44    0.91
  11   3   6    3.32    0.69
 -11   3  -6    3.90    0.69
 -12  -3  -6    1.94    0.76
  12  -3   6    1.84    0.75
  12   3   6    1.63    0.64
 -12   3  -6    2.78    0.67
 -13  -3  -6    0.21    0.71
  13  -3   6    1.15    0.81
 -13   3  -6    1.43    0.67
  13   3   6    0.95    0.63
 -11  -4   6    0.25    0.54
 -11  -4   6    0.50    0.54
  11  -4  -6   -0.36    0.54
 -11   4   6    0.03    0.58
  11   4  -6   -0.03    0.65
 -10  -4   6   -0.08    0.49
 -10  -4   6   -0.27    0.46
  10  -4  -6    0.07    0.53
  10   4  -6    0.18    0.59
 -10   4   6    0.28    0.59
   9  -4  -6    2.11    0.60
  -9  -4   6    0.99    0.50
  -9  -4   6    1.25    0.53
   9   4  -6    0.91    0.63
  -9   4   6    0.90    0.59
   8  -4  -6    8.61    0.79
  -8  -4   6    8.19    0.79
  -8  -4   6    8.85    0.85
   8  -4  -6    7.50    0.84
   8   4  -6    9.61    0.99
  -8   4   6    8.49    0.91
   7  -4  -6   16.12    0.95
  -7  -4   6   14.85    0.93
  -7  -4   6   16.79    1.03
   7  -4  -6   15.01    1.01
   7   4  -6   13.89    1.03
  -7   4   6   15.15    1.08
   6  -4  -6   24.99    1.22
  -6  -4   6   25.76    1.13
  -6  -4   6   24.18    1.21
   6  -4  -6   22.94    1.10
  -6   4   6   24.56    1.32
   6   4  -6   25.41    1.29
  -5  -4   6    2.19    0.49
   5  -4  -6    2.75    0.53
  -5  -4   6    2.79    0.59
   5  -4  -6    2.90    0.59
   5   4  -6    1.48    0.55
  -5   4   6    3.24    0.64
  -4  -4   6    2.06    0.54
   4  -4  -6    1.52    0.50
  -4  -4   6    1.32    0.44
   4  -4  -6    0.49    0.40
  -4   4   6    2.04    0.59
   4   4  -6    1.52    0.53
  -3  -4   6    0.63    0.38
   3  -4  -6    0.08    0.42
   3  -4  -6    0.97    0.41
  -3  -4   6    0.37    0.42
  -3   4   6    0.46    0.46
   3   4  -6    0.47    0.48
   2  -4  -6   11.06    0.85
  -2  -4   6   10.80    0.88
  -2   4   6    8.41    0.80
   2   4  -6   10.72    0.89
  -1  -4   6   22.75    1.17
   1  -4  -6   26.47    1.23
  -1   4   6   24.91    1.19
   1   4  -6   22.89    1.14
   0  -4   6   16.57    1.03
   0  -4  -6   15.60    0.95
   0   4   6   15.60    1.00
   0   4  -6   14.42    0.93
   1  -4   6   12.35    0.88
  -1  -4  -6   10.21    0.83
  -1   4  -6   11.65    0.85
   1   4   6    9.70    0.81
   2  -4   6   12.68    0.91
  -2  -4  -6   13.94    0.96
  -2   4  -6   14.10    0.91
   2   4   6   12.02    0.91
  -3  -4  -6    1.79    0.53
   3  -4   6    1.61    0.59
  -3   4  -6    1.84    0.54
   3   4   6    1.56    0.47
  -4  -4  -6    1.73    0.55
   4  -4   6    2.02    0.58
  -4   4  -6    1.88    0.53
   4   4   6    2.11    0.55
   4   4   6    2.48    0.51
   5  -4   6   25.32    1.31
  -5  -4  -6   25.50    1.33
  -5   4  -6   24.64    1.19
   5   4   6   25.62    1.19
  -5   4  -6   24.67    1.16
   5   4   6   23.96    1.12
   6  -4   6   13.03    1.03
  -6  -4  -6   14.68    1.10
  -6   4  -6   14.66    0.99
   6   4   6   12.37    0.90
  -6   4  -6   14.43    0.91
   7  -4   6   11.04    1.00
  -7  -4  -6    9.01    0.94
   7   4   6   10.23    0.88
  -7   4  -6   11.32    0.93
  -7   4  -6   11.80    0.93
   8  -4   6    1.26    0.64
  -8  -4  -6    1.91    0.71
  -8   4  -6    1.71    0.61
   8   4   6    1.20    0.58
   9  -4   6   -0.29    0.64
  -9  -4  -6    1.12    0.70
   9   4   6    0.06    0.55
  -9   4  -6    0.96    0.56
  10  -4   6    1.27    0.72
 -10  -4  -6    0.91    0.74
 -10   4  -6    1.35    0.60
  10   4   6    2.29    0.68
   4  -5  -6   21.62    1.31
  -4  -5   6   19.40    1.23
  -4   5   6   20.04    1.32
   4   5  -6   19.85    1.36
   3  -5  -6   17.62    1.21
  -3  -5   6   18.62    1.22
  -3   5   6   15.46    1.25
   3   5  -6   17.18    1.21
   2  -5  -6   12.42    1.03
  -2  -5   6   12.87    1.11
   2   5  -6   13.10    1.15
  -2   5   6   10.42    1.08
   1  -5  -6    0.09    0.52
  -1  -5   6    0.26    0.56
  -1   5   6   -0.10    0.57
   1   5  -6   -0.19    0.58
   0  -5   6    1.00    0.60
   0  -5  -6   -0.02    0.53
   0   5  -6    0.73    0.58
   0   5   6    0.90    0.65
  -1  -5  -6    3.56    0.78
   1  -5   6    3.03    0.73
   1   5   6    4.34    0.77
  -1   5  -6    2.10    0.70
  -2  -5  -6    9.44    1.03
   2  -5   6    6.99    0.92
   2   5   6    7.54    0.97
  -2   5  -6    8.58    0.93
  -3  -5  -6   33.54    1.61
   3  -5   6   38.01    1.74
   3   5   6   32.26    1.55
  -3   5  -6   31.57    1.56
 -17   0   7   -0.61    0.56
 -16   0   7    0.22    0.51
  15   0  -7   -0.09    0.52
 -15   0   7   -0.30    0.39
  14   0  -7    0.36    0.50
  14   0  -7   -0.24    0.38
 -14   0   7   -0.31    0.35
 -13   0   7   -0.03    0.34
  13   0  -7   -0.05    0.44
  13   0  -7   -0.04    0.35
  12   0  -7    0.40    0.34
  12   0  -7   -0.38    0.40
 -12   0   7   -0.18    0.30
  11   0  -7   -0.08    0.39
 -11   0   7   -0.18    0.28
  11   0  -7    0.01    0.30
  10   0  -7    0.08    0.27
 -10   0   7    0.16    0.27
  10   0  -7   -0.16    0.39
  -9   0   7    0.20    0.25
   9   0  -7    0.19    0.36
   9   0  -7    0.07    0.24
  -8   0   7    0.19    0.16
  -8   0   7    0.20    0.24
   8   0  -7   -0.09    0.30
   8   0  -7   -0.07    0.22
  -7   0   7   -0.64    0.18
   7   0  -7    0.01    0.19
   7   0  -7    0.05    0.28
  -7   0   7    0.16    0.12
   6   0  -7    0.05    0.27
   6   0  -7    0.04    0.21
  -6   0   7    0.07    0.19
  -6   0   7    0.19    0.09
   5   0  -7   -0.13    0.24
   5   0  -7    0.23    0.20
  -5   0   7    0.03    0.21
  -4   0   7    0.57    0.21
   4   0  -7   -0.34    0.20
   4   0  -7   -0.04    0.18
  -3   0   7    0.00    0.19
   3   0  -7    0.00    0.18
   3   0  -7    0.10    0.23
   2   0  -7   -0.17    0.17
   2   0  -7   -0.19    0.19
  -2   0   7    0.04    0.17
   1   0  -7   -0.13    0.16
  -1   0   7   -0.01    0.09
  -1   0   7    0.14    0.19
   1   0  -7    0.04    0.16
   0   0   7   -0.03    0.18
   0   0   7   -0.06    0.12
   0   0  -7    0.04    0.18
   0   0  -7    0.09    0.17
  -1   0  -7   -0.03    0.16
   1   0   7   -0.22    0.17
   1   0   7    0.00    0.15
  -1   0  -7   -0.05    0.17
  -2   0  -7   -0.09    0.19
   2   0   7    0.07    0.19
  -2   0  -7    0.07    0.14
   2   0   7   -0.14    0.18
   3   0   7   -0.09    0.17
  -3   0  -7    0.08    0.22
   3   0   7    0.24    0.22
   4   0   7    0.19    0.21
   4   0   7    0.01    0.24
  -4   0  -7   -0.22    0.20
   5   0   7   -0.02    0.25
  -5   0  -7    0.32    0.27
   5   0   7    0.23    0.23
   6   0   7    0.10    0.30
  -6   0  -7   -0.08    0.24
   6   0   7   -0.11    0.22
  -7   0  -7    0.14    0.27
   7   0   7    0.16    0.26
   7   0   7    0.68    0.35
   8   0   7    0.01    0.26
  -8   0  -7   -0.30    0.26
   8   0   7    0.06    0.38
   9   0   7    0.04    0.31
  -9   0  -7    0.09    0.34
   9   0   7    0.15    0.38
 -10   0  -7   -0.16    0.33
  10   0   7    0.36    0.32
  10   0   7    0.04    0.40
  11   0   7    0.45    0.36
 -11   0  -7   -0.36    0.37
  11   0   7    0.42    0.50
  12   0   7   -0.32    0.37
  12   0   7   -0.60    0.49
 -12   0  -7    0.76    0.45
  13   0   7   -0.39    0.38
  13   0   7   -0.06    0.51
 -13   0  -7   -0.51    0.43
  14   0   7    0.46    0.61
 -14   0  -7   -0.15    0.48
  14   0   7    0.00    0.44
  15   0   7   -1.07    0.52
 -15   0  -7   -0.47    0.51
  15   0   7    0.36    0.49
  16   0   7   -0.75    0.67
 -16   0  -7   -0.03    0.56
  17  -1  -7   10.60    0.98
 -17  -1   7   11.65    0.96
  17   1  -7   12.22    1.07
 -17   1   7   11.09    1.08
 -16  -1   7    6.43    0.79
  16  -1  -7    6.13    0.82
  16   1  -7    5.26    0.87
 -16   1   7    5.13    0.83
  15  -1  -7    7.23    0.75
 -15  -1   7    6.39    0.76
  15   1  -7    7.84    0.94
 -15   1   7    7.97    0.94
 -14  -1   7   13.63    0.89
  14  -1  -7   13.97    0.90
 -14   1   7   13.83    1.07
  14   1  -7   15.03    1.06
 -13  -1   7    0.26    0.40
  13  -1  -7   -0.20    0.39
  13   1  -7   -0.52    0.47
 -13   1   7    0.49    0.53
 -12  -1   7    0.90    0.41
  12  -1  -7    0.69    0.38
 -12   1   7    0.49    0.47
  12   1  -7    0.18    0.48
 -11  -1   7   15.45    0.83
  11  -1  -7   13.53    0.83
  11   1  -7   13.65    0.97
 -11   1   7   14.85    0.68
 -11   1   7   15.34    0.99
 -10  -1   7   16.46    0.80
  10  -1  -7   14.07    0.79
  10   1  -7   16.87    0.70
 -10   1   7   18.29    1.06
  10   1  -7   16.93    1.06
 -10   1   7   16.23    0.69
   9  -1  -7   36.23    1.24
  -9  -1   7   36.17    1.20
  -9  -1   7   36.79    1.04
   9   1  -7   38.50    1.07
  -9   1   7   38.67    1.46
  -9   1   7   37.51    1.07
   9   1  -7   32.66    1.38
   8  -1  -7   21.70    0.90
  -8  -1   7   24.55    0.75
  -8  -1   7   24.31    0.92
   8   1  -7   23.05    0.78
  -8   1   7   23.24    1.11
  -8   1   7   23.41    0.81
  -7  -1   7   30.29    0.83
  -7  -1   7   28.54    0.99
   7  -1  -7   29.90    0.90
   7  -1  -7   30.81    1.06
  -7   1   7   29.76    0.91
   7   1  -7   27.67    1.19
  -7   1   7   29.68    1.22
   7   1  -7   30.18    0.89
   6  -1  -7    0.15    0.16
  -6  -1   7    0.24    0.16
   6  -1  -7    0.43    0.24
  -6  -1   7    0.48    0.26
   6   1  -7    0.27    0.19
  -6   1   7    0.54    0.36
   6   1  -7    0.13    0.27
  -6   1   7    0.27    0.20
   5  -1  -7    7.05    0.48
  -5  -1   7    8.00    0.36
  -5  -1   7    7.75    0.48
   5  -1  -7    7.36    0.34
   5   1  -7    7.74    0.42
  -5   1   7    6.75    0.59
  -5   1   7    7.31    0.44
   5   1  -7    7.45    0.57
  -4  -1   7   86.50    1.79
   4  -1  -7   84.44    1.76
   4  -1  -7   82.10    1.99
  -4  -1   7   82.74    1.92
  -4   1   7   84.12    1.86
   4   1  -7   87.41    1.88
   4   1  -7   86.30    2.13
  -4   1   7   81.88    2.13
  -3  -1   7   32.86    0.97
   3  -1  -7   31.81    0.76
  -3  -1   7   32.28    0.80
   3  -1  -7   31.28    0.98
   3   1  -7   31.11    0.89
   3   1  -7   30.33    1.02
  -3   1   7   31.84    0.93
  -3   1   7   30.27    1.04
   2  -1  -7   49.24    1.29
   2  -1  -7   47.21    1.08
  -2  -1   7   48.65    1.12
  -2  -1   7   46.55    1.23
   2   1  -7   46.85    1.30
   2   1  -7   47.94    1.21
  -2   1   7   46.68    1.31
  -2   1   7   47.06    1.20
  -1  -1   7   92.09    2.00
   1  -1  -7   94.11    1.97
  -1  -1   7   94.04    2.05
   1  -1  -7   95.23    2.12
  -1   1   7   90.69    2.11
   1   1  -7   93.29    2.12
   1   1  -7   93.31    2.05
  -1   1   7   90.21    2.02
   0  -1   7   24.31    0.75
   0  -1  -7   24.96    0.71
   0  -1  -7   23.64    0.82
   0  -1   7   24.23    0.79
   0   1   7   23.29    0.79
   0   1  -7   24.95    0.82
   0   1  -7   25.26    0.79
   0   1   7   24.10    0.78
   1  -1   7   69.74    1.68
  -1  -1  -7   67.45    1.68
  -1  -1  -7   69.52    1.63
   1  -1   7   71.37    1.63
  -1   1  -7   69.82    1.60
  -1   1  -7   69.61    1.69
   1   1   7   69.08    1.65
   1   1   7   71.43    1.59
   2  -1   7   18.37    0.73
   2  -1   7   18.03    0.68
  -2  -1  -7   19.13    0.75
  -2  -1  -7   20.03    0.71
   2   1   7   18.87    0.71
  -2   1  -7   18.86    0.76
  -2   1  -7   17.33    0.60
   2   1   7   19.30    0.60
   3  -1   7   23.50    0.89
  -3  -1  -7   23.04    0.84
   3  -1   7   21.62    0.77
  -3  -1  -7   21.37    0.80
  -3   1  -7   23.20    0.67
   3   1   7   22.59    0.81
  -3   1  -7   23.72    0.85
   3   1   7   22.42    0.63
   4  -1   7   59.77    1.70
  -4  -1  -7   62.55    1.67
   4  -1   7   60.54    1.48
  -4  -1  -7   59.26    1.57
   4   1   7   59.88    1.55
  -4   1  -7   59.41    1.34
   4   1   7   61.47    1.29
  -4   1  -7   61.29    1.62
  -5  -1  -7   25.22    0.92
   5  -1   7   25.29    1.06
   5  -1   7   25.82    0.85
  -5  -1  -7   26.81    1.04
   5   1   7   23.33    0.90
  -5   1  -7   23.80    0.94
  -5   1  -7   23.69    0.65
  -6  -1  -7    0.40    0.29
  -6  -1  -7    0.74    0.37
   6  -1   7    0.38    0.35
   6  -1   7    0.67    0.26
   6   1   7    0.36    0.28
  -6   1  -7    0.49    0.31
  -7  -1  -7   24.82    0.94
   7  -1   7   22.52    0.83
  -7  -1  -7   24.49    1.15
   7  -1   7   22.49    1.12
  -7   1  -7   24.22    1.00
   7   1   7   22.68    0.93
   8  -1   7    0.50    0.41
  -8  -1  -7    0.39    0.44
   8  -1   7    0.45    0.28
  -8  -1  -7    1.08    0.36
   8   1   7    1.18    0.39
  -8   1  -7    1.08    0.39
  -9  -1  -7   45.31    1.72
  -9  -1  -7   42.41    1.38
   9  -1   7   42.65    1.69
   9  -1   7   41.14    1.27
   9   1   7   43.34    1.41
  -9   1  -7   42.96    1.47
  10  -1   7   43.38    1.30
 -10  -1  -7   42.32    1.41
 -10  -1  -7   41.54    1.71
  10  -1   7   44.42    1.76
 -10   1  -7   44.08    1.52
  10   1   7   42.42    1.44
  11  -1   7   14.49    0.79
 -11  -1  -7   15.84    1.16
 -11  -1  -7   15.88    0.88
  11  -1   7   12.85    1.02
  11   1   7   15.65    0.88
 -11   1  -7   13.85    0.93
 -12  -1  -7    8.58    1.01
  12  -1   7    9.07    0.99
 -12  -1  -7    7.64    0.74
 -12   1  -7    8.19    0.78
  12   1   7    6.97    0.74
  13  -1   7    2.91    0.73
 -13  -1  -7    2.96    0.59
 -13  -1  -7    3.46    0.78
  13   1   7    4.29    0.65
 -13   1  -7    3.25    0.64
 -14  -1  -7    1.44    0.69
  14  -1   7    0.96    0.67
  14   1   7    0.66    0.52
 -14   1  -7   -0.54    0.46
  15  -1   7    8.47    1.05
 -15  -1  -7    7.81    1.03
  15   1   7    7.15    0.87
 -15   1  -7    7.01    0.93
 -16  -2   7   -0.34    0.53
  16  -2  -7    0.61    0.62
  16   2  -7    1.12    0.72
 -16   2   7    0.52    0.60
 -15  -2   7    7.23    0.84
  15  -2  -7    5.65    0.83
 -15   2   7    6.14    0.93
  15   2  -7    7.66    1.04
 -14  -2   7   12.84    0.95
  14  -2  -7   10.63    0.96
  14   2  -7   15.68    1.19
 -14   2   7   15.04    1.11
 -13  -2   7   33.56    1.37
  13  -2  -7   31.54    1.41
  13   2  -7   32.70    1.58
 -13   2   7   32.52    1.56
  12  -2  -7   46.67    1.64
 -12  -2   7   43.96    1.55
 -12   2   7   45.76    1.78
  12   2  -7   44.90    1.85
  11  -2  -7   28.49    1.27
 -11  -2   7   31.59    1.23
 -11   2   7   31.58    1.47
  11   2  -7   32.23    1.50
  10  -2  -7   19.24    0.98
 -10  -2   7   18.73    0.95
  10   2  -7   20.08    1.11
 -10   2   7   17.81    1.08
   9  -2  -7    0.10    0.33
  -9  -2   7    0.02    0.28
  -9  -2   7    0.82    0.36
   9   2  -7    0.78    0.45
  -9   2   7    0.87    0.45
   8  -2  -7   37.68    1.33
  -8  -2   7   35.72    1.25
  -8  -2   7   38.65    1.18
  -8   2   7   36.44    1.45
  -7  -2   7   68.60    1.72
   7  -2  -7   67.34    1.72
   7  -2  -7   66.62    1.84
  -7  -2   7   64.42    1.76
  -7   2   7   65.40    2.02
   7   2  -7   67.39    2.01
  -6  -2   7   89.73    2.09
   6  -2  -7   85.93    2.21
  -6  -2   7   86.60    2.11
   6  -2  -7   87.25    2.07
  -6   2   7   90.46    1.93
  -6   2   7   83.86    2.36
   6   2  -7   90.83    2.36
   5  -2  -7  103.59    2.30
  -5  -2   7   99.21    2.29
   5  -2  -7  102.02    2.42
  -5  -2   7   97.78    2.31
  -5   2   7  106.54    2.16
  -5   2   7   97.20    2.55
   5   2  -7   96.94    2.51
   4  -2  -7   50.51    1.47
   4  -2  -7   49.88    1.34
  -4  -2   7   51.34    1.40
  -4  -2   7   52.77    1.38
  -4   2   7   52.50    1.30
  -4   2   7   51.00    1.57
   4   2  -7   52.95    1.24
   4   2  -7   53.33    1.56
   3  -2  -7    6.95    0.46
  -3  -2   7    8.21    0.49
  -3  -2   7    7.12    0.52
   3  -2  -7    7.49    0.53
   3   2  -7    7.67    0.43
  -3   2   7    8.28    0.58
   3   2  -7    7.91    0.60
  -3   2   7    8.57    0.49
  -2  -2   7    3.55    0.40
  -2  -2   7    3.92    0.40
   2  -2  -7    4.39    0.43
   2  -2  -7    4.74    0.39
  -2   2   7    4.62    0.46
   2   2  -7    3.49    0.46
   2   2  -7    4.51    0.38
  -2   2   7    5.57    0.45
   1  -2  -7  114.45    2.60
   1  -2  -7  115.84    2.62
  -1  -2   7  115.64    2.50
  -1  -2   7  119.40    2.64
  -1   2   7  118.24    2.67
   1   2  -7  118.08    2.51
  -1   2   7  115.94    2.47
   1   2  -7  115.01    2.65
   0  -2  -7  138.13    3.01
   0  -2  -7  140.07    3.07
   0  -2   7  140.52    3.10
   0  -2   7  141.37    2.91
   0   2  -7  136.41    3.05
   0   2   7  145.09    2.91
   0   2   7  137.24    3.04
   0   2  -7  141.04    2.99
   1  -2   7  146.81    3.26
   1  -2   7  145.40    3.00
  -1  -2  -7  145.47    3.21
  -1  -2  -7  144.02    3.13
   1   2   7  145.19    3.13
  -1   2  -7  149.57    3.16
   1   2   7  144.32    3.04
  -1   2  -7  149.84    3.14
   2  -2   7   46.43    1.24
  -2  -2  -7   46.05    1.35
   2  -2   7   42.94    1.34
  -2  -2  -7   46.03    1.30
  -2   2  -7   46.85    1.28
   2   2   7   44.71    1.24
   2   2   7   45.78    1.28
  -2   2  -7   44.84    1.31
   3  -2   7   13.82    0.72
  -3  -2  -7   13.87    0.73
   3  -2   7   13.62    0.64
  -3  -2  -7   13.15    0.67
  -3   2  -7   13.75    0.71
  -3   2  -7   14.85    0.64
   3   2   7   13.32    0.61
   3   2   7   11.89    0.68
  -4  -2  -7    0.70    0.33
  -4  -2  -7    0.57    0.30
   4  -2   7    0.08    0.24
   4  -2   7    0.64    0.34
  -4   2  -7    0.57    0.25
  -4   2  -7    0.43    0.30
   4   2   7    0.29    0.22
   4   2   7    0.40    0.29
   5  -2   7    9.71    0.54
   5  -2   7    9.51    0.70
  -5  -2  -7   11.12    0.72
  -5  -2  -7    9.95    0.62
  -5   2  -7   10.47    0.56
   5   2   7   10.06    0.65
  -5   2  -7    9.35    0.67
   5   2   7    9.25    0.49
   6  -2   7   79.54    1.82
  -6  -2  -7   78.47    2.24
   6  -2   7   80.56    2.29
  -6  -2  -7   81.13    2.02
  -6   2  -7   76.01    2.09
  -6   2  -7   83.22    1.88
   6   2   7   80.10    2.07
  -7  -2  -7   35.28    1.43
   7  -2   7   37.53    1.48
  -7  -2  -7   39.85    1.25
   7   2   7   35.62    1.28
  -7   2  -7   36.03    1.31
  -8  -2  -7   52.52    1.54
  -8  -2  -7   51.14    1.81
   8   2   7   50.09    1.59
  -8   2  -7   49.37    1.63
  -9  -2  -7   73.86    2.36
   9  -2   7   73.84    2.42
  -9   2  -7   71.16    2.11
   9   2   7   71.23    2.06
 -10  -2  -7   12.19    1.07
  10  -2   7   10.47    1.03
  10   2   7   10.62    0.85
 -10   2  -7   11.57    0.86
  11  -2   7   22.52    1.40
 -11  -2  -7   21.09    1.32
 -11   2  -7   18.59    1.09
  11   2   7   20.91    1.10
 -12  -2  -7   11.70    1.17
  12  -2   7   12.14    1.17
  12   2   7   12.37    0.92
 -12   2  -7   12.91    0.97
  13  -2   7   35.93    1.85
 -13  -2  -7   33.04    1.80
  13   2   7   37.87    1.57
 -13   2  -7   33.52    1.54
  14  -2   7   44.33    2.11
 -14  -2  -7   39.94    2.00
 -14   2  -7   42.13    1.80
  14   2   7   42.29    1.73
  14  -3  -7   14.12    1.08
 -14  -3   7   15.19    1.05
 -14   3   7   16.41    1.30
  14   3  -7   14.75    1.26
 -13  -3   7    0.21    0.48
  13  -3  -7    0.30    0.51
 -13   3   7    0.99    0.67
  13   3  -7    0.43    0.65
 -12  -3   7    1.12    0.51
  12  -3  -7    0.17    0.51
  12   3  -7    0.73    0.63
 -12   3   7    0.22    0.56
 -11  -3   7   15.49    1.00
  11  -3  -7   14.40    0.99
  11   3  -7   15.22    1.14
 -11   3   7   17.56    1.17
  10  -3  -7   41.10    1.58
 -10  -3   7   40.67    1.50
 -10   3   7   38.91    1.71
  10   3  -7   40.52    1.72
   9  -3  -7   97.63    2.67
  -9  -3   7   96.68    2.56
  -9  -3   7  102.81    2.60
  -9   3   7  101.62    2.90
   9   3  -7   97.53    2.87
  -8  -3   7   29.44    1.15
  -8  -3   7   25.26    1.13
   8  -3  -7   27.28    1.22
  -8   3   7   26.77    1.31
   8   3  -7   26.71    1.29
   7  -3  -7    9.90    0.74
  -7  -3   7    9.68    0.70
  -7  -3   7    9.11    0.73
   7  -3  -7   10.54    0.72
  -7   3   7   11.39    0.88
   7   3  -7   10.04    0.81
   6  -3  -7    0.65    0.36
   6  -3  -7    0.02    0.31
  -6  -3   7    0.77    0.38
  -6  -3   7    0.18    0.34
   6   3  -7    0.18    0.40
  -6   3   7    0.48    0.42
  -5  -3   7    2.38    0.43
  -5  -3   7    2.71    0.47
   5  -3  -7    3.38    0.50
   5  -3  -7    3.89    0.52
  -5   3   7    3.60    0.58
   5   3  -7    2.82    0.52
   4  -3  -7   74.43    1.96
   4  -3  -7   71.16    1.94
  -4  -3   7   72.01    1.97
  -4  -3   7   73.70    1.88
   4   3  -7   70.93    2.08
  -4   3   7   68.24    2.06
   3  -3  -7   79.66    2.06
  -3  -3   7   77.69    2.08
  -3  -3   7   76.85    1.93
   3  -3  -7   78.40    2.04
  -3   3   7   73.92    2.14
   3   3  -7   77.48    2.15
  -2  -3   7   85.92    2.27
  -2  -3   7   90.26    2.11
   2  -3  -7   89.07    2.25
   2  -3  -7   89.06    2.20
   2   3  -7   84.08    2.29
  -2   3   7   85.84    2.32
  -1  -3   7   51.11    1.55
   1  -3  -7   48.93    1.45
  -1  -3   7   49.69    1.40
   1  -3  -7   50.88    1.51
   1   3  -7   49.09    1.55
  -1   3   7   45.74    1.52
  -1   3   7   50.44    1.34
   0  -3   7   20.36    0.84
   0  -3  -7   18.06    0.82
   0  -3  -7   17.66    0.86
   0  -3   7   15.90    0.84
   0   3   7   18.75    0.77
   0   3  -7   19.07    0.92
   0   3  -7   19.15    0.79
   0   3   7   16.72    0.88
  -1  -3  -7   13.94    0.81
  -1  -3  -7   16.20    0.75
   1  -3   7   17.03    0.75
   1  -3   7   15.35    0.82
  -1   3  -7   14.07    0.77
   1   3   7   14.52    0.72
   1   3   7   15.38    0.80
  -1   3  -7   14.09    0.75
  -2  -3  -7   28.89    1.02
   2  -3   7   28.60    1.18
   2  -3   7   27.39    0.95
  -2  -3  -7   27.58    1.13
   2   3   7   29.38    1.10
  -2   3  -7   26.68    1.07
   2   3   7   27.00    1.00
  -2   3  -7   27.50    1.04
   3  -3   7   69.82    2.05
  -3  -3  -7   68.72    2.03
  -3  -3  -7   73.95    1.83
  -3   3  -7   67.87    1.88
   3   3   7   73.32    1.88
   3   3   7   71.56    1.90
  -3   3  -7   68.93    1.88
  -4  -3  -7   65.64    1.99
   4  -3   7   66.10    2.03
   4   3   7   68.40    1.86
  -4   3  -7   68.54    1.85
  -4   3  -7   67.90    1.89
   4   3   7   68.44    1.83
  -5  -3  -7   50.39    1.75
   5  -3   7   53.92    1.83
  -5   3  -7   55.85    1.68
   5   3   7   54.03    1.64
   5   3   7   53.62    1.55
  -5   3  -7   55.87    1.61
  -6  -3  -7   10.36    0.84
   6  -3   7   10.40    0.85
  -6   3  -7   10.36    0.72
   6   3   7   11.76    0.82
  -6   3  -7   11.83    0.83
  -7  -3  -7    4.76    0.74
   7  -3   7    4.44    0.72
   7   3   7    4.04    0.59
  -7   3  -7    5.31    0.65
   8  -3   7    6.29    0.87
  -8  -3  -7    5.75    0.79
  -8   3  -7    5.78    0.70
   8   3   7    5.75    0.68
  -9  -3  -7   20.47    1.28
   9  -3   7   22.34    1.33
  -9   3  -7   19.71    1.15
   9   3   7   20.84    1.11
  10  -3   7   32.32    1.66
 -10  -3  -7   33.60    1.70
 -10   3  -7   33.07    1.45
  10   3   7   31.83    1.41
  11  -3   7   53.75    2.26
 -11  -3  -7   54.78    2.21
  11   3   7   51.99    1.89
 -11   3  -7   54.21    2.00
  12  -3   7   25.28    1.65
 -12  -3  -7   22.40    1.56
  12   3   7   22.10    1.27
 -12   3  -7   26.09    1.43
 -11  -4   7   11.88    1.00
  11  -4  -7   11.84    1.07
  11   4  -7   10.91    1.18
 -11   4   7   12.07    1.20
  10  -4  -7    0.32    0.51
 -10  -4   7    0.05    0.53
  10   4  -7    0.69    0.71
 -10   4   7    1.51    0.69
  -9  -4   7    0.77    0.53
   9  -4  -7    1.69    0.58
  -9  -4   7    0.85    0.54
   9   4  -7    0.86    0.64
  -9   4   7    0.91    0.67
  -8  -4   7    5.27    0.74
   8  -4  -7    7.58    0.84
  -8  -4   7    5.34    0.73
  -8   4   7    6.17    0.88
   8   4  -7    5.51    0.84
  -7  -4   7   25.21    1.23
  -7  -4   7   25.24    1.20
   7  -4  -7   27.27    1.27
  -7   4   7   27.17    1.42
   7   4  -7   25.74    1.41
  -6  -4   7   21.91    1.15
   6  -4  -7   20.84    1.08
  -6  -4   7   21.27    1.08
   6  -4  -7   20.30    1.12
  -6   4   7   21.32    1.24
   6   4  -7   21.71    1.22
   5  -4  -7   13.80    0.90
   5  -4  -7   12.55    0.91
  -5  -4   7   12.59    0.91
  -5  -4   7   11.71    0.83
   5   4  -7   12.42    1.01
  -5   4   7   12.50    0.98
   4  -4  -7    8.64    0.80
  -4  -4   7    9.50    0.79
   4  -4  -7    8.53    0.74
  -4  -4   7   10.33    0.75
  -4   4   7    7.79    0.87
   4   4  -7    9.77    0.91
  -3  -4   7    0.42    0.39
   3  -4  -7    0.65    0.42
   3  -4  -7    0.71    0.43
  -3  -4   7    0.95    0.49
   3   4  -7    0.42    0.52
  -3   4   7    0.17    0.46
  -2  -4   7    4.75    0.64
   2  -4  -7    4.35    0.65
   2  -4  -7    4.05    0.56
   2   4  -7    3.19    0.61
  -2   4   7    4.26    0.67
   1  -4  -7    6.93    0.76
  -1  -4   7    7.27    0.79
   1   4  -7    7.49    0.82
  -1   4   7    7.49    0.83
   0  -4  -7   17.21    0.99
   0  -4   7   17.84    1.06
   0   4  -7   17.50    1.01
   0   4   7   15.93    1.04
  -1  -4  -7   54.19    1.83
   1  -4   7   54.67    1.89
   1   4   7   52.95    1.79
  -1   4  -7   53.67    1.80
   2  -4   7   19.08    1.15
  -2  -4  -7   20.09    1.12
   2   4   7   21.82    1.12
  -2   4  -7   19.18    1.09
   3  -4   7    0.78    0.50
  -3  -4  -7    0.90    0.50
  -3   4  -7    1.61    0.53
   3   4   7    0.78    0.49
  -4  -4  -7    0.33    0.48
   4  -4   7    0.69    0.51
   4   4   7    1.02    0.49
  -4   4  -7    0.42    0.47
   4   4   7    0.58    0.49
   5  -4   7    1.17    0.60
  -5  -4  -7    1.52    0.61
   5   4   7    1.56    0.51
  -5   4  -7    1.59    0.54
   6  -4   7   13.47    1.11
  -6  -4  -7   13.40    1.08
  -6   4  -7   13.12    0.93
   6   4   7   14.00    0.95
  -6   4  -7   13.03    0.95
  -7  -4  -7   22.64    1.38
   7  -4   7   22.55    1.36
   7   4   7   24.22    1.20
  -7   4  -7   22.58    1.23
   8  -4   7   12.10    1.11
  -8  -4  -7   11.80    1.09
   8   4   7   15.43    1.08
  -8   4  -7   13.28    1.05
  -9  -4  -7    4.57    0.88
   9  -4   7    3.28    0.81
   9   4   7    3.93    0.74
  -9   4  -7    3.46    0.75
   2  -5  -7    2.82    0.73
  -2  -5   7    3.28    0.77
  -2   5   7    3.16    0.80
   2   5  -7    3.94    0.80
  -1  -5   7    1.37    0.62
   1  -5  -7    0.27    0.58
   1   5  -7    1.30    0.66
  -1   5   7   -0.09    0.57
   0  -5   7   -0.34    0.53
   0  -5  -7   -0.22    0.55
   0   5  -7   -0.17    0.62
   0   5   7    0.08    0.57
  -1  -5  -7   -0.87    0.49
   1  -5   7   -0.30    0.58
   1   5   7   -0.26    0.59
  -1   5  -7    0.23    0.61
 -17   0   8   15.62    1.21
 -16   0   8   32.45    1.58
  15   0  -8    0.53    0.54
 -15   0   8   -0.03    0.42
  14   0  -8    4.85    0.64
  14   0  -8    6.24    0.81
 -14   0   8    6.49    0.67
  13   0  -8   51.69    1.61
 -13   0   8   52.46    1.57
  13   0  -8   50.09    1.87
  12   0  -8   69.17    2.22
 -12   0   8   67.42    1.83
  12   0  -8   70.90    1.92
 -11   0   8   74.84    1.94
  11   0  -8   79.55    2.04
  11   0  -8   77.63    2.37
  10   0  -8   58.38    1.63
 -10   0   8   58.81    1.56
  10   0  -8   57.39    1.93
   9   0  -8   29.67    1.05
   9   0  -8   30.21    1.30
  -9   0   8   29.99    1.02
   8   0  -8    0.16    0.24
  -8   0   8    0.36    0.25
   8   0  -8    0.56    0.37
  -7   0   8   69.27    1.71
   7   0  -8   68.32    1.75
   7   0  -8   70.89    2.06
   6   0  -8  172.68    3.64
   6   0  -8  178.49    3.99
  -6   0   8  174.16    3.55
   5   0  -8  158.39    3.39
  -5   0   8  157.83    3.30
   5   0  -8  172.55    3.74
  -4   0   8  184.01    3.65
   4   0  -8  178.72    3.73
   4   0  -8  183.27    4.01
   3   0  -8   71.19    1.89
   3   0  -8   69.33    1.71
  -3   0   8   73.67    1.71
   2   0  -8   15.22    0.73
  -2   0   8   14.57    0.64
   2   0  -8   13.71    0.62
   1   0  -8  147.73    3.22
  -1   0   8  154.59    3.09
  -1   0   8  147.65    2.97
   1   0  -8  149.65    3.16
   0   0  -8   27.09    0.86
   0   0   8   25.86    0.74
   0   0  -8   26.11    0.90
   0   0   8   26.21    0.89
  -1   0  -8  103.26    2.37
   1   0   8  106.74    2.31
  -1   0  -8  105.25    2.27
   1   0   8  102.70    2.29
  -2   0  -8  238.73    4.80
  -2   0  -8  235.99    4.61
   2   0   8  232.36    4.62
   2   0   8  242.25    4.90
   3   0   8  135.44    2.66
   3   0   8  132.76    2.85
  -3   0  -8  136.51    2.98
   3   0   8  134.66    3.04
  -4   0  -8   13.11    0.69
   4   0   8   13.77    0.72
   4   0   8   12.54    0.62
   5   0   8   36.65    1.25
  -5   0  -8   35.67    1.19
   5   0   8   33.77    1.08
   6   0   8    8.08    0.69
   6   0   8    7.62    0.54
  -6   0  -8    8.37    0.65
   7   0   8  332.30    7.15
   7   0   8  346.26    6.48
  -7   0  -8  329.61    6.73
   8   0   8  114.77    2.62
  -8   0  -8  111.55    2.73
   8   0   8  111.45    2.98
   9   0   8   30.22    1.13
  -9   0  -8   27.80    1.16
   9   0   8   29.90    1.36
  10   0   8   27.83    1.11
 -10   0  -8   26.35    1.12
  10   0   8   26.60    1.32
 -11   0  -8    8.66    0.73
  11   0   8    8.19    0.71
  11   0   8    8.42    0.86
  12   0   8   11.76    1.08
 -12   0  -8   12.29    0.92
  12   0   8   13.36    0.85
  13   0   8    9.81    1.07
 -13   0  -8    9.08    0.87
  13   0   8    9.40    0.82
  14   0   8   15.41    0.99
  14   0   8   13.90    1.24
 -14   0  -8   16.69    1.10
  15   0   8   36.48    1.83
  15   0   8   35.59    1.49
 -15   0  -8   34.48    1.57
 -17  -1   8    6.85    0.85
  17  -1  -8    6.29    0.88
 -17   1   8    5.92    0.92
  17   1  -8    7.46    0.96
 -16  -1   8   15.47    1.04
  16  -1  -8   16.55    1.10
 -16   1   8   17.36    1.19
  16   1  -8   19.50    1.34
  15  -1  -8   29.77    1.37
 -15  -1   8   29.79    1.31
 -15   1   8   29.56    1.48
  15   1  -8   32.34    1.60
 -14  -1   8   32.73    1.32
  14  -1  -8   32.22    1.33
 -14   1   8   30.30    1.49
  14   1  -8   33.51    1.55
  13  -1  -8   24.05    1.14
 -13  -1   8   21.34    1.05
  13   1  -8   23.79    1.29
 -13   1   8   20.15    1.25
  12  -1  -8    2.54    0.50
 -12  -1   8    3.92    0.56
 -12   1   8    2.62    0.63
  12   1  -8    2.89    0.64
 -11  -1   8    5.66    0.63
  11  -1  -8    6.14    0.61
 -11   1   8    6.59    0.77
  11   1  -8    6.10    0.76
  10  -1  -8   37.43    1.35
 -10  -1   8   39.18    1.31
 -10   1   8   40.12    1.18
  10   1  -8   40.05    1.18
 -10   1   8   38.84    1.59
  10   1  -8   40.26    1.60
  -9  -1   8   40.52    1.31
   9  -1  -8   39.81    1.34
  -9   1   8   42.57    1.61
   9   1  -8   43.01    1.62
  -9   1   8   43.33    1.22
   9   1  -8   43.56    1.21
  -8  -1   8  123.58    2.81
   8  -1  -8  123.34    2.91
   8   1  -8  124.97    3.20
  -8   1   8  123.63    3.22
   8   1  -8  131.22    2.73
  -8   1   8  127.12    2.68
  -7  -1   8   49.50    1.39
   7  -1  -8   47.22    1.43
   7   1  -8   47.89    1.28
  -7   1   8   49.17    1.30
   7   1  -8   49.08    1.63
  -7   1   8   49.37    1.67
   6  -1  -8   48.34    1.44
  -6  -1   8   52.64    1.17
  -6  -1   8   48.14    1.38
  -6   1   8   52.71    1.33
   6   1  -8   51.60    1.31
  -6   1   8   51.13    1.66
  -5  -1   8    4.85    0.44
  -5  -1   8    5.41    0.29
   5  -1  -8    5.03    0.49
   5   1  -8    5.22    0.59
  -5   1   8    4.73    0.43
  -5   1   8    5.87    0.59
   5   1  -8    4.97    0.42
  -4  -1   8    1.40    0.30
  -4  -1   8    1.65    0.22
   4  -1  -8    2.15    0.35
   4  -1  -8    1.75    0.19
  -4   1   8    1.47    0.36
   4   1  -8    1.54    0.35
   4   1  -8    1.67    0.28
  -4   1   8    1.06    0.27
   3  -1  -8  248.42    4.79
  -3  -1   8  242.50    4.79
   3  -1  -8  251.54    4.98
  -3  -1   8  247.19    4.84
   3   1  -8  242.36    5.11
  -3   1   8  252.76    4.78
  -3   1   8  244.04    5.14
   3   1  -8  247.40    4.85
   2  -1  -8   86.82    2.05
  -2  -1   8   85.90    1.86
   2  -1  -8   86.53    1.81
  -2  -1   8   84.65    1.97
   2   1  -8   84.17    1.97
  -2   1   8   87.93    1.97
  -2   1   8   89.03    2.12
   2   1  -8   85.34    2.10
  -1  -1   8   89.48    2.01
   1  -1  -8   89.36    2.09
  -1  -1   8   85.81    1.93
   1  -1  -8   87.70    1.88
  -1   1   8   87.64    1.99
   1   1  -8   85.22    2.06
  -1   1   8   87.68    2.06
   1   1  -8   89.60    2.04
   0  -1   8   40.17    1.08
   0  -1   8   40.64    1.15
   0  -1  -8   39.66    1.18
   0  -1  -8   40.51    1.02
   0   1  -8   40.10    1.16
   0   1   8   39.33    1.15
   0   1   8   38.11    1.10
   0   1  -8   40.31    1.13
  -1  -1  -8   32.61    1.05
   1  -1   8   32.32    0.98
  -1  -1  -8   33.24    0.93
   1  -1   8   30.66    0.99
   1   1   8   29.48    0.98
   1   1   8   32.43    0.92
  -1   1  -8   31.56    1.02
  -1   1  -8   32.30    0.96
  -2  -1  -8    5.30    0.41
  -2  -1  -8    5.53    0.50
   2  -1   8    4.62    0.44
   2  -1   8    4.95    0.43
  -2   1  -8    4.22    0.36
  -2   1  -8    4.28    0.48
   2   1   8    5.17    0.45
   2   1   8    4.48    0.34
  -3  -1  -8   21.56    0.84
  -3  -1  -8   21.49    0.84
   3  -1   8   22.62    0.82
   3  -1   8   22.59    0.88
  -3   1  -8   21.99    0.69
   3   1   8   23.29    0.65
   3   1   8   21.21    0.85
  -3   1  -8   21.23    0.89
  -4  -1  -8   73.95    1.90
   4  -1   8   74.65    2.03
  -4  -1  -8   73.21    1.94
   4  -1   8   72.25    1.78
  -4   1  -8   74.04    1.63
  -4   1  -8   75.62    1.93
   4   1   8   78.15    1.88
   5  -1   8  130.02    3.25
  -5  -1  -8  138.43    3.04
  -5  -1  -8  137.85    3.22
   5  -1   8  137.84    2.88
  -5   1  -8  135.01    3.07
   5   1   8  131.99    2.95
  -6  -1  -8   82.57    2.09
   6  -1   8   81.40    2.32
  -6  -1  -8   82.65    2.28
   6  -1   8   83.31    1.95
   6   1   8   82.59    2.07
  -6   1  -8   79.78    2.11
  -7  -1  -8   29.75    1.10
  -7  -1  -8   30.80    1.28
   7  -1   8   29.30    1.28
   7  -1   8   31.34    1.05
  -7   1  -8   30.49    1.18
   7   1   8   30.15    1.11
   8  -1   8    1.41    0.48
  -8  -1  -8    1.43    0.49
   8  -1   8    0.98    0.34
  -8  -1  -8    1.41    0.40
  -8   1  -8    1.12    0.41
   8   1   8    0.95    0.40
   9  -1   8   30.99    1.46
  -9  -1  -8   29.98    1.18
  -9  -1  -8   31.49    1.41
   9  -1   8   30.52    1.08
  -9   1  -8   29.59    1.22
   9   1   8   32.06    1.21
 -10  -1  -8   22.99    1.27
  10  -1   8   23.67    1.27
 -10  -1  -8   19.61    1.00
  10  -1   8   22.51    0.95
  10   1   8   22.77    1.04
 -10   1  -8   19.53    1.03
  11  -1   8   34.44    1.21
 -11  -1  -8   35.79    1.67
 -11  -1  -8   35.33    1.35
  11  -1   8   34.99    1.61
  11   1   8   34.45    1.37
 -11   1  -8   35.52    1.44
 -12  -1  -8   30.58    1.56
 -12  -1  -8   28.85    1.26
  12  -1   8   30.61    1.55
 -12   1  -8   29.24    1.36
  12   1   8   29.12    1.30
 -13  -1  -8   11.19    1.09
  13  -1   8   14.28    1.22
 -13  -1  -8   11.98    0.96
  13   1   8   15.05    1.01
 -13   1  -8   13.24    1.04
 -14  -1  -8    1.68    0.72
  14  -1   8    2.09    0.74
  14   1   8    1.19    0.55
 -14   1  -8    1.52    0.65
 -15  -1  -8    1.53    0.73
  15  -1   8    2.47    0.83
 -15   1  -8    1.39    0.69
  15   1   8    1.29    0.62
 -15  -2   8    0.15    0.54
  15  -2  -8    0.13    0.55
 -15   2   8    0.75    0.67
  15   2  -8    0.05    0.66
 -14  -2   8    1.03    0.54
  14  -2  -8   -0.05    0.51
  14   2  -8    0.07    0.61
 -14   2   8    1.25    0.63
  13  -2  -8    6.93    0.77
 -13  -2   8    5.93    0.70
  13   2  -8    5.87    0.89
 -13   2   8    5.79    0.89
  12  -2  -8   10.24    0.91
 -12  -2   8   10.23    0.85
 -12   2   8   12.50    1.03
  12   2  -8   10.64    0.99
 -11  -2   8   16.80    0.96
  11  -2  -8   15.89    0.96
  11   2  -8   15.36    1.16
 -11   2   8   16.77    1.16
  10  -2  -8    5.75    0.64
 -10  -2   8    5.97    0.63
  10   2  -8    5.60    0.76
 -10   2   8    5.97    0.78
  -9  -2   8    1.01    0.38
   9  -2  -8    1.41    0.43
  -9   2   8    1.57    0.52
   9   2  -8    0.75    0.47
  -8  -2   8   -0.01    0.30
   8  -2  -8    0.46    0.33
   8   2  -8    0.28    0.40
  -8   2   8    0.69    0.46
  -7  -2   8    1.74    0.42
  -7  -2   8    2.04    0.34
   7  -2  -8    1.97    0.42
  -7   2   8    2.46    0.54
   7   2  -8    1.53    0.44
   6  -2  -8   16.73    0.86
  -6  -2   8   15.78    0.78
  -6  -2   8   16.66    0.68
  -6   2   8   18.05    0.74
   6   2  -8   15.10    0.89
  -6   2   8   16.18    0.97
  -5  -2   8   29.69    1.06
   5  -2  -8   29.15    0.91
   5  -2  -8   28.46    1.10
  -5  -2   8   29.89    0.95
  -5   2   8   27.82    1.21
   5   2  -8   29.80    1.20
  -5   2   8   30.38    0.96
  -4  -2   8   24.40    0.82
   4  -2  -8   21.94    0.92
  -4  -2   8   21.19    0.86
   4  -2  -8   21.46    0.76
   4   2  -8   22.35    0.75
   4   2  -8   21.97    0.97
  -4   2   8   20.52    0.96
  -4   2   8   23.21    0.83
   3  -2  -8    1.47    0.27
  -3  -2   8    1.60    0.30
  -3  -2   8    1.86    0.37
   3  -2  -8    1.27    0.36
  -3   2   8    1.60    0.32
   3   2  -8    1.74    0.29
   3   2  -8    2.43    0.43
  -3   2   8    1.60    0.38
   2  -2  -8    6.55    0.52
  -2  -2   8    7.80    0.56
  -2  -2   8    7.61    0.49
   2  -2  -8    6.89    0.44
  -2   2   8    6.64    0.50
  -2   2   8    6.95    0.54
   2   2  -8    6.15    0.45
   2   2  -8    7.26    0.55
   1  -2  -8   16.06    0.65
  -1  -2   8   12.90    0.69
  -1  -2   8   14.85    0.68
   1  -2  -8   15.01    0.72
   1   2  -8   14.95    0.67
  -1   2   8   15.16    0.74
   1   2  -8   15.48    0.75
  -1   2   8   15.46    0.70
   0  -2  -8    6.94    0.52
   0  -2   8    7.12    0.52
   0  -2   8    6.98    0.53
   0  -2  -8    7.39    0.50
   0   2   8    8.00    0.56
   0   2   8    6.74    0.53
   0   2  -8    6.81    0.54
   0   2  -8    6.78    0.52
   1  -2   8   28.65    0.95
   1  -2   8   27.63    0.99
  -1  -2  -8   28.52    0.99
  -1  -2  -8   26.81    0.94
  -1   2  -8   26.18    0.95
  -1   2  -8   27.27    1.00
   1   2   8   27.72    0.98
   1   2   8   27.31    0.94
  -2  -2  -8    9.28    0.61
   2  -2   8    9.24    0.60
  -2  -2  -8    9.57    0.62
   2  -2   8    9.92    0.65
   2   2   8    9.22    0.54
   2   2   8    9.67    0.63
  -2   2  -8   10.69    0.65
  -2   2  -8    9.38    0.57
   3  -2   8   34.30    1.06
   3  -2   8   35.37    1.23
  -3  -2  -8   32.80    1.15
  -3  -2  -8   33.13    1.13
   3   2   8   32.79    1.01
  -3   2  -8   34.32    1.18
  -3   2  -8   35.10    1.06
   3   2   8   33.44    1.15
  -4  -2  -8    4.08    0.55
   4  -2   8    4.87    0.49
  -4  -2  -8    3.92    0.52
   4  -2   8    4.10    0.57
  -4   2  -8    4.01    0.51
   4   2   8    3.98    0.54
  -4   2  -8    4.51    0.47
   4   2   8    3.29    0.40
   5  -2   8    4.35    0.49
   5  -2   8    5.34    0.59
  -5  -2  -8    5.72    0.58
  -5  -2  -8    4.54    0.57
   5   2   8    5.56    0.56
  -5   2  -8    3.64    0.44
  -5   2  -8    5.03    0.56
  -6  -2  -8    3.94    0.57
   6  -2   8    3.89    0.59
   6  -2   8    2.46    0.37
  -6  -2  -8    3.88    0.55
   6   2   8    3.85    0.53
  -6   2  -8    2.80    0.50
  -7  -2  -8    3.98    0.64
   7  -2   8    2.85    0.57
  -7  -2  -8    3.86    0.57
  -7   2  -8    4.17    0.58
   7   2   8    3.90    0.57
  -8  -2  -8    7.01    0.66
  -8  -2  -8    7.08    0.82
   8  -2   8    6.28    0.83
   8   2   8    7.49    0.72
  -8   2  -8    8.00    0.75
  -9  -2  -8   25.36    1.35
   9  -2   8   25.85    1.40
  -9   2  -8   25.28    1.21
   9   2   8   24.52    1.14
 -10  -2  -8    2.90    0.70
  10  -2   8    2.00    0.70
 -10   2  -8    3.90    0.63
  10   2   8    3.57    0.64
  11  -2   8    0.07    0.56
 -11  -2  -8   -0.03    0.56
  11   2   8    0.76    0.52
 -11   2  -8   -0.13    0.44
  12  -2   8   -0.42    0.60
 -12  -2  -8    0.66    0.65
 -12   2  -8   -0.16    0.52
  12   2   8    0.05    0.48
 -13  -2  -8    0.87    0.69
  13  -2   8    1.75    0.77
  13   2   8    0.20    0.57
 -13   2  -8    1.69    0.62
  14  -2   8    3.09    0.86
 -14  -2  -8    5.97    1.03
 -14   2  -8    3.58    0.80
  14   2   8    4.18    0.81
  13  -3  -8    1.27    0.59
 -13  -3   8    1.45    0.57
  13   3  -8    1.91    0.79
 -13   3   8    2.44    0.74
  12  -3  -8    0.70    0.56
 -12  -3   8    0.03    0.51
 -12   3   8   -0.11    0.63
  12   3  -8    0.43    0.64
 -11  -3   8    0.50    0.50
  11  -3  -8    0.30    0.47
  11   3  -8    0.03    0.60
 -11   3   8    0.47    0.60
  10  -3  -8    1.18    0.55
 -10  -3   8    1.34    0.51
  10   3  -8    0.97    0.62
 -10   3   8    1.11    0.59
  -9  -3   8   -0.02    0.43
   9  -3  -8    0.38    0.45
   9   3  -8    0.10    0.47
  -9   3   8   -0.15    0.48
  -8  -3   8    1.24    0.44
   8  -3  -8    0.86    0.44
   8   3  -8    1.31    0.55
  -8   3   8    0.20    0.51
  -7  -3   8    6.40    0.69
   7  -3  -8    6.14    0.70
  -7  -3   8    6.21    0.63
   7   3  -8    8.13    0.84
  -7   3   8    6.58    0.84
   6  -3  -8   -0.16    0.37
  -6  -3   8    1.04    0.41
  -6  -3   8    0.28    0.35
  -6   3   8    0.17    0.43
   6   3  -8    0.74    0.45
  -5  -3   8    2.00    0.43
  -5  -3   8    2.45    0.47
   5  -3  -8    3.47    0.53
   5  -3  -8    2.77    0.45
  -5   3   8    3.19    0.61
   5   3  -8    3.20    0.55
   4  -3  -8    0.39    0.32
  -4  -3   8    0.71    0.36
   4  -3  -8    0.36    0.34
  -4  -3   8    0.79    0.36
  -4   3   8    0.21    0.42
   4   3  -8    0.17    0.38
  -3  -3   8    4.78    0.51
   3  -3  -8    5.18    0.58
  -3  -3   8    5.40    0.59
   3  -3  -8    4.88    0.58
   3   3  -8    4.57    0.59
  -3   3   8    5.55    0.63
   2  -3  -8    3.86    0.52
  -2  -3   8    4.68    0.52
  -2  -3   8    4.13    0.52
   2  -3  -8    4.42    0.57
  -2   3   8    4.95    0.64
   2   3  -8    3.99    0.55
   1  -3  -8    6.52    0.61
  -1  -3   8    6.35    0.57
  -1  -3   8    6.82    0.63
   1  -3  -8    5.72    0.59
   1   3  -8    7.34    0.64
  -1   3   8    5.94    0.60
  -1   3   8    7.36    0.58
   0  -3  -8    0.33    0.34
   0  -3  -8    0.71    0.34
   0  -3   8    0.44    0.33
   0  -3   8    0.43    0.33
   0   3  -8    0.26    0.32
   0   3  -8    0.44    0.38
   0   3   8    0.94    0.35
   0   3   8    0.31    0.36
   1  -3   8    9.81    0.63
  -1  -3  -8    9.91    0.67
  -1  -3  -8   10.60    0.70
   1  -3   8   10.87    0.76
   1   3   8    9.99    0.67
  -1   3  -8   10.63    0.72
   1   3   8    9.57    0.66
  -1   3  -8    8.35    0.65
  -2  -3  -8    0.75    0.34
  -2  -3  -8    0.29    0.36
   2  -3   8    0.62    0.40
   2  -3   8    0.73    0.35
   2   3   8    0.77    0.37
   2   3   8    0.33    0.37
  -2   3  -8    0.69    0.37
  -2   3  -8    0.30    0.36
  -3  -3  -8    0.23    0.37
  -3  -3  -8    0.02    0.32
   3  -3   8    0.27    0.39
  -3   3  -8    0.11    0.34
   3   3   8    0.21    0.36
   3   3   8    0.45    0.38
  -3   3  -8    0.33    0.36
   4  -3   8    1.60    0.47
  -4  -3  -8    1.43    0.48
   4   3   8    1.56    0.44
  -4   3  -8    1.84    0.47
  -4   3  -8    1.32    0.40
   4   3   8    2.16    0.43
   5  -3   8    1.13    0.46
  -5  -3  -8    0.65    0.45
  -5   3  -8    0.57    0.41
   5   3   8    0.30    0.41
  -5   3  -8    0.91    0.40
  -6  -3  -8    6.56    0.80
   6  -3   8    5.38    0.78
   6   3   8    6.27    0.72
  -6   3  -8    5.73    0.71
   7  -3   8    0.08    0.47
  -7  -3  -8    0.82    0.51
  -7   3  -8    0.25    0.45
   7   3   8    1.64    0.53
  -8  -3  -8    0.04    0.54
   8  -3   8    0.43    0.54
   8   3   8   -0.60    0.45
  -8   3  -8   -0.13    0.42
   9  -3   8    3.07    0.76
  -9  -3  -8    1.81    0.65
  -9   3  -8    2.03    0.57
   9   3   8    1.85    0.62
 -10  -3  -8    0.37    0.65
  10  -3   8    0.10    0.64
 -10   3  -8    0.01    0.52
  10   3   8    0.35    0.54
  11  -3   8    0.61    0.68
 -11  -3  -8   -0.63    0.59
  11   3   8    0.57    0.57
 -11   3  -8    0.46    0.55
 -12  -3  -8    1.44    0.78
  12  -3   8    1.90    0.80
  12   3   8    0.47    0.63
 -12   3  -8    1.30    0.65
 -10  -4   8    2.95    0.68
  10  -4  -8    3.62    0.75
 -10   4   8    1.85    0.75
  10   4  -8    3.19    0.85
   9  -4  -8    3.36    0.70
  -9  -4   8    2.36    0.65
  -9   4   8    5.02    0.89
   9   4  -8    3.73    0.79
  -8  -4   8    0.40    0.51
   8  -4  -8   -0.51    0.48
  -8   4   8   -0.27    0.60
   8   4  -8    0.81    0.64
   7  -4  -8    0.81    0.50
  -7  -4   8    0.24    0.47
  -7  -4   8   -0.12    0.48
  -7   4   8    0.09    0.55
   7   4  -8    0.95    0.58
   6  -4  -8   17.75    1.07
  -6  -4   8   15.43    1.00
  -6  -4   8   15.79    0.98
  -6   4   8   17.06    1.20
   6   4  -8   14.41    1.08
  -5  -4   8   24.72    1.13
  -5  -4   8   24.98    1.20
   5  -4  -8   23.43    1.16
  -5   4   8   22.51    1.32
   5   4  -8   22.64    1.25
  -4  -4   8    9.52    0.78
   4  -4  -8    9.88    0.82
   4  -4  -8   10.06    0.82
  -4  -4   8    9.41    0.81
   4   4  -8    8.40    0.86
  -4   4   8   10.37    0.91
   3  -4  -8    9.86    0.83
  -3  -4   8    9.55    0.83
  -3  -4   8    8.08    0.75
   3  -4  -8    8.09    0.77
  -3   4   8    7.61    0.87
   3   4  -8    9.02    0.90
  -2  -4   8    0.04    0.46
   2  -4  -8   -0.10    0.41
   2  -4  -8    0.45    0.40
   2   4  -8    0.90    0.50
  -2   4   8    0.15    0.49
   1  -4  -8    3.33    0.61
  -1  -4   8    2.94    0.60
   1   4  -8    3.42    0.64
  -1   4   8    2.79    0.59
   0  -4   8   10.06    0.85
   0  -4  -8    9.65    0.86
   0   4   8   10.26    0.85
   0   4  -8   10.44    0.85
  -1  -4  -8    0.98    0.49
   1  -4   8    0.55    0.50
  -1   4  -8    1.22    0.55
   1   4   8    0.63    0.50
   2  -4   8   25.28    1.29
  -2  -4  -8   22.01    1.20
  -2   4  -8   23.08    1.18
   2   4   8   23.45    1.18
   3  -4   8   18.37    1.15
  -3  -4  -8   15.41    1.06
   3   4   8   17.42    1.03
  -3   4  -8   16.01    1.01
   4  -4   8    2.67    0.64
  -4  -4  -8    2.28    0.66
  -4   4  -8    3.52    0.64
   4   4   8    3.85    0.64
   5  -4   8    1.17    0.61
  -5  -4  -8    0.74    0.54
   5   4   8    0.59    0.52
  -5   4  -8    0.75    0.51
   6  -4   8    1.91    0.66
  -6  -4  -8    2.59    0.71
   6   4   8    1.69    0.59
  -6   4  -8    1.83    0.58
   7  -4   8   18.05    1.31
  -7  -4  -8   16.97    1.20
  -7   4  -8   18.98    1.17
   7   4   8   17.28    1.13
  -8  -4  -8   11.73    1.17
   8  -4   8   13.04    1.17
   8   4   8   12.53    1.04
  -8   4  -8   11.88    1.05
 -17   0   9    0.24    0.65
 -16   0   9    0.27    0.56
 -15   0   9    0.05    0.46
  15   0  -9    1.23    0.61
  14   0  -9    0.37    0.45
 -14   0   9    0.06    0.41
  14   0  -9   -0.16    0.51
  13   0  -9   -0.56    0.50
  13   0  -9   -0.23    0.38
 -13   0   9    0.06    0.40
  12   0  -9    0.02    0.36
 -12   0   9   -0.37    0.34
  12   0  -9   -0.75    0.42
  11   0  -9   -0.29    0.44
  11   0  -9    0.09    0.30
 -11   0   9    0.18    0.35
 -10   0   9   -0.30    0.30
  10   0  -9    0.12    0.30
  10   0  -9    0.32    0.45
   9   0  -9    0.00    0.27
  -9   0   9    0.03    0.27
   9   0  -9    0.10    0.42
   8   0  -9    0.05    0.36
  -8   0   9   -0.05    0.28
   8   0  -9    0.08    0.28
  -7   0   9    0.00    0.24
   7   0  -9   -0.13    0.23
   7   0  -9    0.03    0.33
  -6   0   9    0.01    0.25
   6   0  -9   -0.30    0.28
   6   0  -9   -0.29    0.23
  -5   0   9   -0.35    0.20
   5   0  -9   -0.04    0.22
   5   0  -9   -0.30    0.26
   4   0  -9   -0.45    0.26
   4   0  -9   -0.14    0.21
  -4   0   9   -0.08    0.21
   3   0  -9   -0.05    0.22
  -3   0   9    0.20    0.24
   3   0  -9   -0.13    0.24
  -2   0   9    0.17    0.22
   2   0  -9    0.15    0.26
   2   0  -9    0.38    0.23
  -1   0   9    0.28    0.22
   1   0  -9    0.16    0.22
   1   0  -9    0.21    0.13
   1   0  -9    0.17    0.24
   0   0  -9    0.19    0.24
   0   0   9   -0.02    0.15
   0   0   9   -0.01    0.24
   0   0  -9   -0.24    0.21
  -1   0  -9   -0.06    0.21
   1   0   9    0.06    0.18
   1   0   9    0.03    0.21
  -1   0  -9   -0.20    0.19
   2   0   9   -0.07    0.21
  -2   0  -9   -0.23    0.22
   2   0   9   -0.29    0.19
  -2   0  -9   -0.16    0.16
   3   0   9    0.06    0.22
   3   0   9   -0.03    0.15
  -3   0  -9    0.51    0.28
   3   0   9   -0.08    0.22
   4   0   9   -0.03    0.26
   4   0   9    0.14    0.26
  -4   0  -9    0.06    0.26
  -5   0  -9    0.36    0.30
   5   0   9    0.18    0.27
   5   0   9   -0.17    0.26
  -6   0  -9   -0.32    0.28
   6   0   9   -0.11    0.27
   6   0   9    0.05    0.30
   7   0   9    0.01    0.37
   7   0   9    0.23    0.33
  -7   0  -9    0.20    0.32
   8   0   9    0.05    0.30
  -8   0  -9   -0.28    0.37
   8   0   9   -0.33    0.37
  -9   0  -9    0.33    0.37
   9   0   9    0.04    0.44
   9   0   9    0.16    0.35
  10   0   9   -0.24    0.47
  10   0   9   -0.02    0.38
 -10   0  -9   -0.42    0.38
  11   0   9    0.51    0.51
  11   0   9   -0.09    0.41
 -11   0  -9   -0.22    0.44
 -12   0  -9   -1.02    0.42
  12   0   9    0.51    0.56
  12   0   9   -0.28    0.42
  13   0   9   -0.07    0.56
 -13   0  -9    0.33    0.53
  13   0   9    0.23    0.47
  14   0   9   -0.12    0.63
 -14   0  -9   -0.64    0.51
  14   0   9   -0.10    0.47
  15   0   9    0.01    0.51
 -15   0  -9   -0.01    0.54
  15   0   9    0.52    0.69
  16  -1  -9    1.37    0.61
 -16  -1   9    1.56    0.62
  16   1  -9    3.39    0.82
 -16   1   9    2.43    0.73
 -15  -1   9    8.91    0.86
  15  -1  -9    8.52    0.88
  15   1  -9    9.61    1.06
 -15   1   9    8.28    0.95
  14  -1  -9   12.03    0.94
 -14  -1   9   12.59    0.92
 -14   1   9   11.16    1.02
  14   1  -9   12.90    1.13
 -13  -1   9    7.58    0.76
  13  -1  -9    6.17    0.75
 -13   1   9    6.58    0.91
  13   1  -9    7.62    0.95
  12  -1  -9   13.10    0.89
 -12  -1   9   13.03    0.82
  12   1  -9   13.32    1.04
 -12   1   9   13.73    1.08
 -11  -1   9   10.02    0.76
  11  -1  -9    9.22    0.76
 -11   1   9    9.34    0.94
  11   1  -9    9.47    0.89
  10  -1  -9    2.91    0.50
 -10  -1   9    3.52    0.53
 -10   1   9    3.64    0.65
  10   1  -9    3.45    0.63
 -10   1   9    3.93    0.53
   9  -1  -9   25.96    1.08
  -9  -1   9   26.79    1.08
  -9   1   9   26.15    1.29
  -9   1   9   28.32    0.99
   9   1  -9   28.46    0.97
   9   1  -9   28.01    1.31
  -8  -1   9   18.33    0.84
   8  -1  -9   17.21    0.85
   8   1  -9   17.06    1.01
   8   1  -9   18.65    0.75
  -8   1   9   16.59    0.75
  -8   1   9   14.46    0.97
  -7  -1   9   33.94    1.17
   7  -1  -9   33.20    1.21
   7   1  -9   36.33    1.08
  -7   1   9   35.63    1.10
  -7   1   9   32.89    1.38
  -6  -1   9   24.79    0.94
   6  -1  -9   24.36    0.97
   6   1  -9   24.68    0.86
   6   1  -9   26.12    1.14
  -6   1   9   25.35    0.90
  -6   1   9   23.27    1.12
   5  -1  -9    4.07    0.46
  -5  -1   9    4.19    0.46
   5   1  -9    3.64    0.41
   5   1  -9    4.03    0.54
  -5   1   9    3.80    0.56
  -5   1   9    4.35    0.47
  -4  -1   9    0.17    0.27
   4  -1  -9    0.38    0.28
  -4   1   9    0.06    0.25
   4   1  -9    0.16    0.23
  -4   1   9    0.35    0.32
   4   1  -9    0.25    0.29
   3  -1  -9    0.63    0.27
  -3  -1   9    0.17    0.14
  -3  -1   9    0.23    0.24
   3   1  -9    0.99    0.33
   3   1  -9    0.36    0.24
  -3   1   9    0.31    0.29
  -3   1   9    0.21    0.27
   2  -1  -9   21.32    0.60
   2  -1  -9   23.29    0.90
  -2  -1   9   21.48    0.83
  -2  -1   9   22.73    0.68
   2   1  -9   22.88    0.91
  -2   1   9   22.09    0.90
   2   1  -9   20.80    0.80
  -2   1   9   21.91    0.83
  -1  -1   9   46.55    1.33
   1  -1  -9   48.68    1.39
   1  -1  -9   47.45    1.13
  -1  -1   9   48.29    1.21
   1   1  -9   44.55    1.31
  -1   1   9   48.86    1.35
  -1   1   9   48.11    1.34
   1   1  -9   48.50    1.38
   0  -1  -9   75.86    1.96
   0  -1   9   81.44    1.87
   0  -1   9   78.55    1.92
   0  -1  -9   81.52    1.79
   0   1  -9   79.30    1.93
   0   1   9   78.66    1.88
   0   1  -9   79.49    1.95
   0   1   9   77.71    1.91
   1  -1   9   14.31    0.65
  -1  -1  -9   16.08    0.61
   1  -1   9   14.01    0.68
  -1  -1  -9   15.34    0.75
  -1   1  -9   14.20    0.70
   1   1   9   15.51    0.62
   1   1   9   14.34    0.72
  -1   1  -9   14.54    0.64
   2  -1   9    7.41    0.53
   2  -1   9    8.38    0.56
  -2  -1  -9    7.62    0.60
  -2  -1  -9    8.01    0.50
   2   1   9    7.80    0.44
  -2   1  -9    8.58    0.59
  -2   1  -9    8.41    0.49
   2   1   9    8.17    0.55
  -3  -1  -9    1.34    0.33
   3  -1   9    1.38    0.35
   3  -1   9    1.32    0.33
  -3  -1  -9    1.70    0.33
  -3   1  -9    2.11    0.39
   3   1   9    1.52    0.23
  -3   1  -9    1.32    0.25
   3   1   9    1.42    0.34
  -4  -1  -9   16.67    0.80
  -4  -1  -9   15.40    0.80
   4  -1   9   15.38    0.74
   4  -1   9   15.38    0.82
   4   1   9   16.85    0.81
  -4   1  -9   16.01    0.85
  -5  -1  -9  112.72    2.82
   5  -1   9  119.75    2.59
  -5  -1  -9  112.42    2.70
   5  -1   9  116.71    2.91
   5   1   9  112.75    2.64
  -5   1  -9  112.09    2.74
   6  -1   9   12.68    0.69
  -6  -1  -9   12.33    0.76
  -6  -1  -9   12.92    0.84
   6  -1   9   11.42    0.80
   6   1   9   11.18    0.71
  -6   1  -9   12.62    0.76
   7  -1   9   -0.23    0.41
  -7  -1  -9    0.34    0.36
  -7  -1  -9    0.37    0.39
   7  -1   9    0.65    0.32
   7   1   9    0.83    0.40
  -7   1  -9    0.46    0.35
   8  -1   9   13.17    0.73
   8  -1   9   11.57    0.91
  -8  -1  -9   14.23    0.84
  -8  -1  -9   11.70    0.89
  -8   1  -9   13.09    0.87
   8   1   9   12.88    0.79
   9  -1   9    6.93    0.65
  -9  -1  -9    7.88    0.86
  -9  -1  -9    6.55    0.68
   9  -1   9    8.11    0.88
  -9   1  -9    5.15    0.64
   9   1   9    7.17    0.67
 -10  -1  -9    7.39    0.90
  10  -1   9    6.96    0.65
  10  -1   9    7.08    0.88
 -10  -1  -9    6.02    0.70
 -10   1  -9    6.56    0.71
  10   1   9    6.82    0.69
  11  -1   9    2.33    0.50
 -11  -1  -9    2.06    0.65
  11  -1   9    1.74    0.62
 -11  -1  -9    2.60    0.55
 -11   1  -9    2.53    0.58
  11   1   9    1.52    0.48
  12  -1   9    7.01    0.93
 -12  -1  -9    7.13    0.78
 -12  -1  -9    7.95    1.01
  12   1   9    7.42    0.83
 -12   1  -9    7.06    0.80
 -13  -1  -9   23.05    1.20
 -13  -1  -9   24.79    1.52
  13  -1   9   24.69    1.52
  13   1   9   23.49    1.21
 -13   1  -9   25.21    1.36
  14  -1   9    9.99    1.16
 -14  -1  -9   10.58    1.18
 -14   1  -9    9.71    1.02
  14   1   9   10.59    1.00
  15  -2  -9    9.63    1.00
 -15  -2   9   11.82    1.01
  15   2  -9    9.50    1.18
 -15   2   9   13.08    1.16
 -14  -2   9    0.66    0.55
  14  -2  -9    0.56    0.52
 -14   2   9    0.33    0.65
  14   2  -9    1.26    0.70
 -13  -2   9    1.75    0.54
  13  -2  -9    0.99    0.57
  13   2  -9    0.69    0.68
 -13   2   9    1.56    0.66
  12  -2  -9   29.93    1.37
 -12  -2   9   26.30    1.26
 -12   2   9   30.41    1.57
  12   2  -9   30.11    1.56
  11  -2  -9   30.21    1.32
 -11  -2   9   30.94    1.31
  11   2  -9   31.34    1.58
 -11   2   9   32.52    1.55
  10  -2  -9   71.63    2.16
 -10  -2   9   73.98    2.11
  10   2  -9   76.15    2.46
 -10   2   9   72.82    2.43
  -9  -2   9   32.14    1.24
   9   2  -9   31.75    1.44
  -9   2   9   33.19    1.49
  -8  -2   9    6.86    0.63
   8  -2  -9    7.51    0.70
   8   2  -9    8.44    0.79
  -8   2   9    6.79    0.83
   7  -2  -9    2.53    0.47
  -7  -2   9    2.58    0.48
  -7   2   9    1.92    0.53
   7   2  -9    2.13    0.51
  -6  -2   9    9.15    0.64
   6  -2  -9    8.05    0.68
  -6   2   9    7.74    0.59
   6   2  -9    8.03    0.72
  -6   2   9    8.86    0.77
  -5  -2   9  115.31    2.70
  -5  -2   9  120.33    2.62
   5  -2  -9  115.67    2.82
   5   2  -9  113.73    2.93
  -5   2   9  115.35    2.99
  -5   2   9  120.42    2.59
  -4  -2   9   60.44    1.51
   4  -2  -9   57.51    1.69
  -4  -2   9   54.94    1.59
   4   2  -9   59.59    1.78
  -4   2   9   55.61    1.78
  -4   2   9   59.67    1.55
   4   2  -9   58.26    1.47
   3  -2  -9   20.31    0.90
  -3  -2   9   20.78    0.90
   3  -2  -9   21.10    0.74
  -3  -2   9   21.28    0.78
  -3   2   9   19.49    0.94
  -3   2   9   23.12    0.87
   3   2  -9   21.32    0.80
   3   2  -9   21.11    0.95
  -2  -2   9   61.97    1.67
   2  -2  -9   62.48    1.56
  -2  -2   9   62.88    1.62
   2  -2  -9   63.80    1.75
   2   2  -9   63.83    1.79
   2   2  -9   63.49    1.61
  -2   2   9   63.69    1.78
  -2   2   9   62.28    1.63
   1  -2  -9   57.93    1.49
  -1  -2   9   56.61    1.53
  -1  -2   9   56.80    1.57
   1  -2  -9   57.99    1.63
   1   2  -9   57.70    1.62
  -1   2   9   54.60    1.60
  -1   2   9   57.90    1.55
   1   2  -9   56.10    1.53
   0  -2  -9   25.03    0.90
   0  -2   9   24.27    0.94
   0  -2  -9   23.36    0.97
   0  -2   9   25.74    0.94
   0   2   9   25.49    0.95
   0   2   9   25.44    0.96
   0   2  -9   23.80    0.93
   0   2  -9   26.14    0.98
   1  -2   9   41.97    1.32
  -1  -2  -9   44.21    1.28
  -1  -2  -9   42.38    1.33
   1  -2   9   43.70    1.30
   1   2   9   42.40    1.26
  -1   2  -9   42.73    1.29
  -1   2  -9   44.34    1.35
   1   2   9   42.39    1.29
   2  -2   9   76.87    1.91
   2  -2   9   75.72    2.05
  -2  -2  -9   73.94    1.99
  -2  -2  -9   78.98    2.01
   2   2   9   76.68    1.97
  -2   2  -9   77.64    2.04
  -2   2  -9   78.68    1.93
   2   2   9   79.45    1.89
  -3  -2  -9  142.08    3.25
  -3  -2  -9  144.58    3.34
   3  -2   9  146.11    3.11
   3  -2   9  141.52    3.39
  -3   2  -9  149.85    3.15
   3   2   9  138.37    3.18
  -3   2  -9  145.82    3.30
   3   2   9  145.30    3.08
  -4  -2  -9   68.93    1.87
   4  -2   9   68.12    1.99
  -4  -2  -9   64.70    1.90
   4  -2   9   67.87    1.72
  -4   2  -9   70.28    1.70
  -4   2  -9   64.15    1.85
   4   2   9   65.73    1.85
   5  -2   9    0.63    0.33
  -5  -2  -9    0.82    0.41
  -5  -2  -9    0.19    0.34
   5  -2   9    0.70    0.42
   5   2   9    0.75    0.40
  -5   2  -9   -0.14    0.32
  -6  -2  -9    0.28    0.39
  -6  -2  -9    0.30    0.35
   6  -2   9    0.50    0.32
   6  -2   9    0.35    0.40
   6   2   9   -0.46    0.34
  -6   2  -9   -0.06    0.36
   7  -2   9    6.03    0.75
  -7  -2  -9    5.84    0.70
  -7  -2  -9    6.14    0.69
  -7   2  -9    7.08    0.74
   7   2   9    6.22    0.69
  -8  -2  -9   29.13    1.19
   8  -2   9   28.90    1.42
  -8  -2  -9   30.86    1.43
   8   2   9   28.07    1.23
  -8   2  -9   27.66    1.24
  -9  -2  -9   30.49    1.49
   9  -2   9   28.07    1.49
  -9   2  -9   30.12    1.35
   9   2   9   30.37    1.28
 -10  -2  -9   32.92    1.58
  10  -2   9   32.80    1.67
 -10   2  -9   30.80    1.42
  10   2   9   32.56    1.41
  11  -2   9   16.55    1.26
 -11  -2  -9   14.88    1.18
  11   2   9   16.10    1.02
 -11   2  -9   14.06    1.06
  12  -2   9    4.81    0.93
 -12  -2  -9    5.29    0.92
  12   2   9    5.20    0.80
 -12   2  -9    6.36    0.89
  13  -2   9    0.09    0.63
 -13  -2  -9   -0.53    0.63
  13   2   9   -0.65    0.47
 -13   2  -9   -0.34    0.57
  13  -3  -9   20.00    1.28
 -13  -3   9   22.60    1.24
  13   3  -9   20.32    1.45
 -13   3   9   17.68    1.34
  12  -3  -9   14.20    1.06
 -12  -3   9   15.70    1.09
  12   3  -9   12.95    1.26
 -12   3   9   11.87    1.14
  11  -3  -9    3.21    0.70
 -11  -3   9    2.43    0.62
  11   3  -9    1.63    0.69
 -11   3   9    2.77    0.75
 -10  -3   9    0.13    0.47
  10  -3  -9    0.87    0.51
 -10   3   9    2.05    0.66
  10   3  -9    0.44    0.61
   9  -3  -9   18.13    1.06
  -9  -3   9   15.91    1.01
   9   3  -9   17.80    1.18
  -9   3   9   17.34    1.20
  -8  -3   9   46.61    1.63
   8  -3  -9   50.15    1.75
   8   3  -9   47.87    1.86
  -8   3   9   49.21    1.93
   7  -3  -9   66.14    2.05
  -7  -3   9   68.49    1.97
  -7   3   9   63.43    2.21
   7   3  -9   68.74    2.24
   6  -3  -9   29.50    1.26
  -6  -3   9   29.62    1.20
  -6   3   9   28.37    1.36
   6   3  -9   29.30    1.37
  -5  -3   9   12.02    0.73
   5  -3  -9   10.33    0.81
  -5  -3   9   12.55    0.80
  -5   3   9   11.22    0.93
   5   3  -9   10.15    0.87
   4  -3  -9    0.34    0.36
  -4  -3   9   -0.17    0.34
  -4  -3   9    0.33    0.38
   4   3  -9   -0.17    0.41
  -4   3   9    0.43    0.42
   3  -3  -9   10.40    0.70
  -3  -3   9    9.04    0.68
   3  -3  -9   10.95    0.74
  -3  -3   9    8.43    0.70
   3   3  -9    9.55    0.77
  -3   3   9   10.85    0.80
   2  -3  -9   43.46    1.46
  -2  -3   9   41.96    1.37
   2  -3  -9   42.75    1.37
  -2  -3   9   42.19    1.41
   2   3  -9   45.68    1.53
  -2   3   9   40.74    1.50
   1  -3  -9   30.17    1.17
  -1  -3   9   28.47    1.14
   1  -3  -9   31.09    1.13
  -1  -3   9   27.71    1.11
   1   3  -9   29.23    1.19
  -1   3   9   28.32    1.06
  -1   3   9   28.15    1.18
   0  -3   9  106.46    2.40
   0  -3  -9   96.39    2.46
   0  -3  -9   95.33    2.49
   0  -3   9   98.00    2.55
   0   3  -9   97.96    2.54
   0   3   9   95.06    2.34
   0   3   9   95.68    2.51
   1  -3   9   66.78    1.97
  -1  -3  -9   67.18    1.95
   1  -3   9   69.87    1.81
  -1  -3  -9   68.72    1.90
   1   3   9   64.27    1.89
  -1   3  -9   69.64    1.88
  -1   3  -9   67.98    1.93
   1   3   9   68.40    1.85
  -2  -3  -9    6.12    0.65
   2  -3   9    7.56    0.65
  -2  -3  -9    6.20    0.66
   2  -3   9    6.27    0.68
  -2   3  -9    6.20    0.66
   2   3   9    5.11    0.63
  -2   3  -9    5.77    0.64
   2   3   9    6.34    0.62
  -3  -3  -9   13.76    0.83
  -3  -3  -9   12.71    0.86
   3  -3   9   12.53    0.84
  -3   3  -9   12.20    0.83
  -3   3  -9   12.73    0.79
   3   3   9   13.00    0.77
   3   3   9   12.92    0.83
  -4  -3  -9   10.54    0.84
   4  -3   9   11.53    0.84
  -4   3  -9   11.54    0.84
  -4   3  -9   12.00    0.77
   4   3   9   12.09    0.83
   5  -3   9   50.56    1.82
  -5  -3  -9   50.62    1.78
  -5   3  -9   49.79    1.69
   5   3   9   51.78    1.67
  -6  -3  -9   44.69    1.71
   6  -3   9   43.24    1.73
   6   3   9   43.02    1.55
  -6   3  -9   43.56    1.60
  -7  -3  -9   23.37    1.32
   7  -3   9   25.72    1.40
  -7   3  -9   26.78    1.27
   7   3   9   23.64    1.21
  -8  -3  -9    9.73    0.96
   8  -3   9   12.54    1.12
  -8   3  -9   10.39    0.88
   8   3   9    9.63    0.90
  -9  -3  -9    1.82    0.67
   9  -3   9    2.62    0.76
  -9   3  -9    3.15    0.66
   9   3   9    3.34    0.69
 -10  -3  -9    2.63    0.76
  10  -3   9    4.21    0.87
  10   3   9    3.31    0.69
 -10   3  -9    2.89    0.71
  11  -3   9    9.04    1.19
 -11  -3  -9    8.92    1.16
 -11   3  -9    7.08    0.89
  11   3   9    8.97    1.01
   9  -4  -9   10.34    0.99
  -9  -4   9    9.75    0.89
  -9   4   9    9.35    1.09
   9   4  -9    8.68    1.06
   8  -4  -9    2.81    0.67
  -8  -4   9    2.43    0.63
  -8   4   9    2.57    0.82
   8   4  -9    1.25    0.68
   7  -4  -9    4.88    0.74
  -7  -4   9    2.10    0.56
   7   4  -9    1.15    0.63
  -7   4   9    1.56    0.68
  -6  -4   9    4.63    0.69
   6  -4  -9    4.83    0.73
  -6   4   9    4.16    0.82
   6   4  -9    3.80    0.74
  -5  -4   9   14.67    0.99
  -5  -4   9   12.21    0.90
   5  -4  -9   15.56    1.02
   5   4  -9   14.14    1.11
  -5   4   9   15.35    1.15
   4  -4  -9   21.76    1.13
  -4  -4   9   19.65    1.06
  -4  -4   9   20.07    1.10
  -4   4   9   18.29    1.17
   4   4  -9   22.42    1.24
   3  -4  -9   25.69    1.21
  -3  -4   9   26.20    1.26
  -3   4   9   26.63    1.37
   3   4  -9   26.00    1.31
   2  -4  -9    3.68    0.60
  -2  -4   9    4.02    0.66
  -2   4   9    4.50    0.73
   2   4  -9    4.39    0.74
  -1  -4   9   -0.09    0.41
   1  -4  -9    0.13    0.44
   1   4  -9    0.02    0.46
  -1   4   9    0.47    0.47
   0  -4  -9    1.63    0.54
   0  -4   9   -0.10    0.48
   0   4  -9    1.14    0.56
   0   4   9    1.18    0.52
   1  -4   9    5.64    0.74
  -1  -4  -9    6.29    0.78
  -1   4  -9    6.72    0.76
   1   4   9    3.96    0.68
  -2  -4  -9   23.99    1.25
   2  -4   9   24.35    1.30
  -2   4  -9   24.62    1.20
   2   4   9   25.22    1.24
  -3  -4  -9   16.49    1.09
   3  -4   9   16.69    1.09
  -3   4  -9   15.00    1.02
   4  -4   9   10.96    1.01
  -4  -4  -9    9.87    0.96
  -4   4  -9    9.24    0.81
   4   4   9   11.98    0.93
   5  -4   9    5.68    0.82
  -5  -4  -9    3.72    0.71
   5   4   9    4.02    0.70
  -6  -4  -9   -0.33    0.56
   6  -4   9    0.90    0.62
   6   4   9    0.03    0.54
  -7  -4  -9    4.99    0.87
   7  -4   9    5.22    0.92
   7   4   9    7.40    0.90
  -7   4  -9    5.47    0.83
 -16   0  10   33.83    1.69
  15   0 -10   21.12    1.37
  14   0 -10   20.98    1.35
  14   0 -10   26.89    1.20
 -14   0  10   25.63    1.15
  13   0 -10    4.05    0.75
  13   0 -10    4.28    0.61
 -13   0  10    4.08    0.59
  12   0 -10   21.59    1.03
  12   0 -10   22.30    1.26
 -12   0  10   22.32    1.03
 -11   0  10   65.56    1.83
  11   0 -10   65.07    1.87
  11   0 -10   65.75    2.19
 -10   0  10   29.19    1.13
  10   0 -10   29.21    1.14
  10   0 -10   31.47    1.41
  -9   0  10  103.28    2.46
   9   0 -10  101.75    2.87
   9   0 -10  106.92    2.56
   8   0 -10   47.12    1.69
   8   0 -10   45.67    1.42
  -8   0  10   46.20    1.40
   7   0 -10   14.98    0.92
   7   0 -10   15.17    0.77
  -7   0  10   14.80    0.78
   6   0 -10    2.47    0.51
   6   0 -10    2.21    0.38
  -6   0  10    1.66    0.38
   5   0 -10    9.85    0.75
  -5   0  10    7.58    0.60
   5   0 -10    9.38    0.62
  -4   0  10  276.20    5.44
   4   0 -10  278.50    5.60
   4   0 -10  281.79    5.87
  -3   0  10  210.96    4.29
   3   0 -10  211.78    4.40
   3   0 -10  213.28    4.57
   2   0 -10  145.28    3.29
   2   0 -10  145.04    3.22
  -2   0  10  149.24    3.16
  -1   0  10   17.17    0.78
   1   0 -10   18.52    0.80
   1   0 -10   16.91    0.77
   0   0 -10   23.74    0.93
   0   0  10   24.68    0.73
   0   0  10   25.42    0.94
   0   0 -10   22.75    0.86
   1   0  10   22.24    0.77
  -1   0 -10   23.12    0.81
   1   0  10   23.08    0.90
  -1   0 -10   24.81    0.97
  -2   0 -10   81.79    1.82
  -2   0 -10   78.14    2.06
   2   0  10   82.31    1.97
   2   0  10   79.26    1.98
  -3   0 -10  114.26    2.71
   3   0  10  114.42    2.67
   3   0  10  111.56    2.59
   4   0  10   67.45    1.82
  -4   0 -10   73.65    1.96
   4   0  10   72.64    1.94
   5   0  10   38.85    1.34
   5   0  10   37.86    1.26
  -5   0 -10   36.93    1.32
  -6   0 -10   55.20    1.68
   6   0  10   51.26    1.53
   6   0  10   49.98    1.64
  -7   0 -10    8.63    0.71
   7   0  10    7.86    0.70
   7   0  10    7.07    0.64
  -8   0 -10   25.76    1.18
   8   0  10   26.69    1.11
   8   0  10   26.81    1.26
  -9   0 -10   33.56    1.34
   9   0  10   32.92    1.27
   9   0  10   34.71    1.49
  10   0  10   67.03    1.97
  10   0  10   68.14    2.28
 -10   0 -10   68.42    2.10
  11   0  10   77.90    2.20
  11   0  10   77.74    2.53
 -11   0 -10   77.53    2.32
 -12   0 -10   15.90    1.12
  12   0  10   18.62    1.04
  12   0  10   15.80    1.23
  13   0  10    1.04    0.66
 -13   0 -10    1.77    0.66
  13   0  10    1.71    0.57
 -14   0 -10    0.24    0.61
  14   0  10   -0.73    0.48
  14   0  10    0.36    0.64
  16  -1 -10    0.47    0.57
 -16  -1  10   -0.39    0.54
 -16   1  10   -0.41    0.65
  16   1 -10   -0.30    0.65
  15  -1 -10    2.27    0.65
 -15  -1  10    1.65    0.59
 -15   1  10    1.34    0.70
  15   1 -10    2.38    0.78
  14  -1 -10   28.57    1.34
 -14  -1  10   33.63    1.39
  14   1 -10   30.55    1.57
 -14   1  10   31.15    1.57
 -13  -1  10   35.91    1.42
  13  -1 -10   36.79    1.49
  13   1 -10   36.21    1.71
 -13   1  10   35.55    1.68
  12  -1 -10   32.16    1.37
 -12  -1  10   32.50    1.31
 -12   1  10   31.42    1.53
  12   1 -10   34.52    1.59
  11  -1 -10   20.46    1.06
 -11  -1  10   20.94    1.00
  11   1 -10   20.02    1.22
 -11   1  10   18.39    1.22
 -10  -1  10    0.96    0.43
  10  -1 -10    0.77    0.40
 -10   1  10    1.17    0.53
  10   1 -10    0.58    0.53
 -10   1  10    0.13    0.34
   9  -1 -10    2.19    0.49
  -9  -1  10    1.47    0.43
   9   1 -10    1.10    0.35
   9   1 -10    2.15    0.60
  -9   1  10    2.14    0.56
  -9   1  10    1.57    0.37
   8  -1 -10   22.95    1.03
  -8  -1  10   21.29    0.94
   8   1 -10   22.61    0.89
  -8   1  10   21.20    1.19
   8   1 -10   18.89    1.11
  -8   1  10   21.28    0.88
   7  -1 -10   52.70    1.63
  -7  -1  10   54.74    1.60
  -7   1  10   54.30    1.49
   7   1 -10   52.86    1.49
   7   1 -10   54.24    1.84
  -7   1  10   54.98    1.89
  -6  -1  10   86.75    2.16
   6  -1 -10   84.12    2.20
   6   1 -10   86.78    2.43
  -6   1  10   85.25    2.43
   6   1 -10   86.86    2.07
  -6   1  10   85.07    2.07
  -5  -1  10   46.55    1.41
   5  -1 -10   48.86    1.50
  -5   1  10   47.54    1.39
  -5   1  10   48.89    1.66
   5   1 -10   49.03    1.63
   5   1 -10   50.39    1.38
   4  -1 -10   41.37    1.33
  -4  -1  10   43.00    1.32
   4   1 -10   43.39    1.27
  -4   1  10   42.87    1.48
  -4   1  10   43.53    1.31
   4   1 -10   42.76    1.46
   3  -1 -10   16.30    0.79
  -3  -1  10   16.86    0.81
   3   1 -10   17.45    0.86
   3   1 -10   15.36    0.74
  -3   1  10   16.94    0.87
  -3   1  10   17.18    0.79
   2  -1 -10   69.34    1.83
  -2  -1  10   68.97    1.77
   2   1 -10   66.43    1.86
  -2   1  10   68.29    1.84
  -2   1  10   68.77    1.75
   2   1 -10   66.49    1.74
  -1  -1  10   66.43    1.59
   1  -1 -10   65.85    1.79
  -1  -1  10   65.55    1.73
   1   1 -10   67.12    1.75
  -1   1  10   66.92    1.74
   1   1 -10   65.73    1.78
  -1   1  10   65.87    1.73
   0  -1 -10   86.92    2.16
   0  -1 -10   84.76    1.91
   0  -1  10   84.08    2.01
   0  -1  10   82.35    2.07
   0   1 -10   86.13    2.09
   0   1 -10   83.78    2.12
   0   1  10   86.94    2.05
   0   1  10   84.30    2.08
  -1  -1 -10   88.30    1.99
  -1  -1 -10   81.71    2.14
   1  -1  10   85.28    2.09
   1  -1  10   82.69    2.08
  -1   1 -10   84.06    2.04
   1   1  10   88.85    1.99
  -1   1 -10   83.78    2.14
   1   1  10   86.32    2.09
   2  -1  10   51.47    1.51
  -2  -1 -10   47.84    1.50
   2  -1  10   51.09    1.46
  -2  -1 -10   51.22    1.41
  -2   1 -10   53.01    1.54
   2   1  10   49.98    1.47
   2   1  10   55.33    1.32
  -2   1 -10   51.29    1.37
   3  -1  10    0.27    0.31
   3  -1  10    1.03    0.34
  -3  -1 -10    0.33    0.27
  -3  -1 -10    0.13    0.32
   3   1  10    0.55    0.30
  -3   1 -10    0.55    0.33
  -3   1 -10    0.17    0.23
   4  -1  10    0.45    0.33
  -4  -1 -10    0.18    0.30
  -4  -1 -10    0.16    0.32
   4  -1  10   -0.19    0.28
   4   1  10   -0.01    0.31
  -4   1 -10   -0.08    0.31
   5  -1  10    0.65    0.34
  -5  -1 -10    0.86    0.36
   5  -1  10    0.69    0.39
  -5  -1 -10    1.28    0.41
  -5   1 -10    0.69    0.38
   5   1  10    0.65    0.36
   6  -1  10   82.20    2.37
  -6  -1 -10   82.72    2.19
   6  -1  10   77.78    2.01
  -6  -1 -10   85.23    2.29
  -6   1 -10   74.31    2.18
   6   1  10   79.40    2.11
   7  -1  10   57.85    1.95
  -7  -1 -10   57.39    1.75
   7  -1  10   58.35    1.63
  -7  -1 -10   56.59    1.85
  -7   1 -10   55.74    1.78
   7   1  10   56.18    1.73
   8  -1  10   46.57    1.76
  -8  -1 -10   43.36    1.51
  -8  -1 -10   46.16    1.69
   8  -1  10   47.04    1.43
   8   1  10   46.04    1.54
  -8   1 -10   43.77    1.60
  -9  -1 -10   12.84    1.03
   9  -1  10   13.42    0.81
   9  -1  10   14.39    1.06
  -9  -1 -10   14.77    0.88
   9   1  10   12.65    0.84
  -9   1 -10   14.45    0.97
  10  -1  10    3.47    0.54
 -10  -1 -10    3.43    0.60
 -10  -1 -10    4.28    0.76
  10  -1  10    3.25    0.71
 -10   1 -10    3.89    0.64
  10   1  10    3.30    0.59
  11  -1  10    9.70    0.77
 -11  -1 -10    9.27    0.84
 -11  -1 -10    8.23    0.92
  11  -1  10   10.24    1.07
 -11   1 -10   10.12    0.93
  11   1  10   10.31    0.88
  12  -1  10   17.86    1.31
 -12  -1 -10   17.55    1.07
 -12  -1 -10   13.43    1.13
  12   1  10   14.49    1.04
 -12   1 -10   17.06    1.09
  13  -1  10   19.18    1.39
 -13  -1 -10   18.44    1.37
 -13  -1 -10   18.69    1.13
 -13   1 -10   18.48    1.24
  13   1  10   18.90    1.13
  14  -1  10   14.65    1.32
 -14  -1 -10   13.72    1.22
 -14   1 -10   17.22    1.19
  14   1  10   16.07    1.15
  15  -2 -10    3.79    0.74
 -15  -2  10    3.41    0.72
 -15   2  10    2.67    0.81
  15   2 -10    4.27    0.96
  14  -2 -10    0.23    0.57
 -14  -2  10    0.58    0.54
 -14   2  10    0.41    0.64
  14   2 -10    1.13    0.69
 -13  -2  10   -0.17    0.50
  13  -2 -10   -0.81    0.44
 -13   2  10    0.21    0.60
  13   2 -10    0.00    0.60
 -12  -2  10    0.75    0.52
  12  -2 -10    2.52    0.63
  12   2 -10    1.36    0.67
 -12   2  10    2.58    0.74
 -11  -2  10    6.15    0.76
  11  -2 -10    5.57    0.78
 -11   2  10    7.30    0.91
  11   2 -10    6.97    0.90
  10  -2 -10   11.15    0.91
 -10  -2  10   13.20    0.90
  10   2 -10   13.19    1.06
 -10   2  10   13.30    1.06
  -9  -2  10   13.23    0.84
   9  -2 -10   13.27    0.92
   9   2 -10   14.00    1.04
  -9   2  10   13.81    1.06
   8  -2 -10    1.49    0.46
  -8  -2  10    1.79    0.48
  -8   2  10    1.65    0.56
   8   2 -10    2.34    0.62
  -7  -2  10    7.97    0.66
   7  -2 -10    7.25    0.68
  -7   2  10    7.49    0.79
   7   2 -10    9.54    0.83
   6  -2 -10    4.99    0.59
  -6  -2  10    4.59    0.56
   6   2 -10    5.57    0.72
  -6   2  10    6.29    0.61
  -6   2  10    5.16    0.70
  -5  -2  10    3.75    0.52
   5  -2 -10    4.55    0.60
  -5   2  10    5.00    0.58
   5   2 -10    4.30    0.61
  -5   2  10    3.65    0.62
   4  -2 -10   20.90    0.96
  -4  -2  10   19.54    0.92
  -4   2  10   21.83    1.05
  -4   2  10   19.18    0.86
   4   2 -10   20.20    0.82
   4   2 -10   20.39    1.03
  -3  -2  10    0.60    0.36
   3  -2 -10    1.28    0.38
  -3   2  10    1.01    0.35
   3   2 -10    1.46    0.45
  -3   2  10    1.04    0.42
   3   2 -10    1.15    0.31
  -2  -2  10   36.26    1.25
  -2  -2  10   40.17    1.17
   2  -2 -10   33.14    1.25
  -2   2  10   39.14    1.34
  -2   2  10   37.81    1.23
   2   2 -10   40.25    1.22
   2   2 -10   38.93    1.35
  -1  -2  10   12.49    0.74
  -1  -2  10   12.07    0.64
   1  -2 -10   12.07    0.75
   1  -2 -10   11.53    0.59
   1   2 -10   10.23    0.68
   1   2 -10   12.60    0.72
  -1   2  10   11.59    0.71
  -1   2  10   12.52    0.70
   0  -2  10   -0.10    0.30
   0  -2 -10    0.59    0.35
   0  -2 -10    0.33    0.25
   0  -2  10    0.24    0.28
   0   2 -10   -0.01    0.30
   0   2 -10   -0.14    0.28
   0   2  10    0.51    0.31
   0   2  10    0.16    0.32
  -1  -2 -10    9.73    0.66
   1  -2  10    7.70    0.63
  -1  -2 -10    9.44    0.59
   1  -2  10    8.70    0.62
   1   2  10    7.85    0.65
  -1   2 -10    7.37    0.63
  -1   2 -10    7.84    0.59
   1   2  10    8.45    0.58
   2  -2  10    1.94    0.41
   2  -2  10    3.47    0.52
  -2  -2 -10    2.68    0.47
  -2  -2 -10    2.37    0.41
  -2   2 -10    2.81    0.41
   2   2  10    2.92    0.48
   2   2  10    2.65    0.38
  -2   2 -10    3.04    0.50
   3  -2  10    2.43    0.47
  -3  -2 -10    4.24    0.53
   3  -2  10    3.86    0.53
  -3  -2 -10    3.42    0.52
  -3   2 -10    3.18    0.47
  -3   2 -10    3.15    0.50
   3   2  10    1.73    0.42
   4  -2  10   31.22    1.13
  -4  -2 -10   33.82    1.26
  -4  -2 -10   34.61    1.28
   4  -2  10   34.28    1.34
  -4   2 -10   34.21    1.31
   4   2  10   32.42    1.24
   5  -2  10   11.70    0.88
  -5  -2 -10   11.89    0.82
  -5  -2 -10   10.46    0.78
   5  -2  10   11.71    0.74
  -5   2 -10   12.20    0.81
   5   2  10   12.51    0.83
  -6  -2 -10    1.26    0.44
   6  -2  10    1.69    0.40
   6  -2  10    2.40    0.57
  -6  -2 -10    0.99    0.44
  -6   2 -10    1.63    0.50
   6   2  10    2.44    0.53
  -7  -2 -10   -0.09    0.44
   7  -2  10   -0.25    0.47
  -7  -2 -10   -0.11    0.38
   7   2  10    0.16    0.42
  -7   2 -10    0.49    0.44
  -8  -2 -10    2.22    0.54
   8  -2  10    1.33    0.58
  -8  -2 -10    2.78    0.66
   8   2  10    1.24    0.50
  -8   2 -10    2.58    0.59
  -9  -2 -10   12.48    1.05
   9  -2  10    8.81    1.00
   9   2  10    7.81    0.82
  -9   2 -10    9.58    0.85
 -10  -2 -10    6.92    0.95
  10  -2  10    6.74    1.00
  10   2  10    7.01    0.83
 -10   2 -10    7.49    0.83
 -11  -2 -10    1.68    0.72
  11  -2  10    0.97    0.72
  11   2  10    1.37    0.57
 -11   2 -10    0.85    0.59
 -12  -2 -10    4.25    0.84
  12  -2  10    5.37    0.99
  12   2  10    4.28    0.78
 -12   2 -10    3.48    0.79
  13  -2  10    1.53    0.82
 -13  -2 -10    0.90    0.77
  13   2  10    2.44    0.70
 -13   2 -10    2.75    0.73
 -12  -3  10   -0.25    0.52
  12  -3 -10    0.01    0.52
 -12   3  10   -0.32    0.66
  12   3 -10   -0.83    0.61
 -11  -3  10   -0.69    0.45
  11  -3 -10    0.33    0.57
 -11   3  10    0.05    0.66
  11   3 -10   -0.94    0.58
  10  -3 -10    2.01    0.61
 -10  -3  10    2.57    0.60
 -10   3  10    1.68    0.68
  10   3 -10    2.61    0.76
  -9  -3  10   -0.60    0.39
   9  -3 -10    0.30    0.48
   9   3 -10   -0.06    0.60
  -9   3  10    0.03    0.54
  -8  -3  10    0.23    0.43
   8  -3 -10    0.38    0.47
  -8   3  10    0.18    0.55
   8   3 -10    0.23    0.55
  -7  -3  10    1.49    0.52
   7  -3 -10    1.11    0.49
  -7   3  10    1.32    0.59
   7   3 -10    1.27    0.57
   6  -3 -10    0.27    0.42
  -6  -3  10   -0.50    0.34
   6   3 -10    0.32    0.50
  -6   3  10    0.30    0.52
  -5  -3  10    0.42    0.43
   5  -3 -10   -0.29    0.37
  -5   3  10    0.09    0.44
   5   3 -10    0.12    0.48
  -4  -3  10    9.91    0.78
   4  -3 -10    9.61    0.75
   4   3 -10    8.24    0.78
  -4   3  10    8.36    0.85
  -3  -3  10    0.85    0.38
   3  -3 -10    2.40    0.50
  -3  -3  10    0.97    0.42
  -3   3  10    2.24    0.55
   3   3 -10    2.30    0.54
  -2  -3  10    2.12    0.49
  -2  -3  10    2.29    0.47
   2  -3 -10    1.98    0.49
   2   3 -10    1.75    0.52
  -2   3  10    1.60    0.50
  -1  -3  10    6.66    0.66
   1  -3 -10    6.61    0.68
  -1  -3  10    7.28    0.67
  -1   3  10    7.32    0.68
   1   3 -10    6.41    0.66
  -1   3  10    9.39    0.73
   0  -3  10    0.86    0.39
   0  -3 -10    1.48    0.45
   0  -3 -10    1.46    0.42
   0  -3  10    1.03    0.43
   0   3  10    0.66    0.42
   0   3 -10    1.38    0.45
   0   3  10    1.14    0.44
  -1  -3 -10   11.55    0.77
  -1  -3 -10    9.76    0.75
   1  -3  10   10.14    0.79
   1  -3  10    9.97    0.76
  -1   3 -10    9.59    0.72
   1   3  10   10.93    0.76
   1   3  10    9.03    0.78
  -1   3 -10   10.88    0.77
   2  -3  10    0.55    0.41
  -2  -3 -10    0.56    0.39
   2  -3  10    0.41    0.40
  -2  -3 -10   -0.17    0.38
   2   3  10    1.47    0.45
  -2   3 -10    0.65    0.41
   2   3  10    0.85    0.40
  -2   3 -10    0.22    0.42
  -3  -3 -10    3.97    0.63
   3  -3  10    4.34    0.63
  -3  -3 -10    4.64    0.63
   3   3  10    3.14    0.59
  -3   3 -10    3.92    0.60
  -3   3 -10    4.00    0.56
   4  -3  10    0.75    0.49
  -4  -3 -10    0.74    0.48
   4   3  10    0.75    0.48
  -4   3 -10    0.67    0.46
   5  -3  10    4.00    0.68
  -5  -3 -10    5.02    0.74
  -5   3 -10    4.49    0.66
   5   3  10    3.54    0.59
  -6  -3 -10    2.23    0.63
   6  -3  10    1.18    0.60
  -6   3 -10    0.92    0.53
   6   3  10    1.39    0.55
  -7  -3 -10    4.04    0.71
   7  -3  10    3.35    0.77
   7   3  10    4.04    0.70
  -7   3 -10    3.59    0.67
  -8  -3 -10    0.51    0.61
   8  -3  10   -0.08    0.59
  -8   3 -10   -0.36    0.51
   8   3  10   -0.05    0.48
   9  -3  10    0.65    0.69
  -9  -3 -10    0.88    0.63
   9   3  10    0.10    0.55
  -9   3 -10    0.42    0.59
  10  -3  10    0.83    0.70
 -10  -3 -10    0.21    0.64
 -10   3 -10    1.23    0.66
  10   3  10    0.42    0.56
  -8  -4  10    8.70    0.90
   8  -4 -10    8.69    0.96
   8   4 -10    8.18    1.10
  -8   4  10    7.64    1.03
  -7  -4  10    1.56    0.58
   7  -4 -10    0.91    0.55
   7   4 -10    0.94    0.63
  -7   4  10    0.42    0.64
   6  -4 -10    0.70    0.57
  -6  -4  10    1.22    0.57
  -6   4  10    0.29    0.60
   6   4 -10    1.25    0.67
   5  -4 -10    0.72    0.52
  -5  -4  10    0.95    0.53
   5   4 -10    0.98    0.60
  -5   4  10    0.19    0.58
   4  -4 -10    9.26    0.89
  -4  -4  10   11.65    0.89
   4   4 -10    9.84    0.95
  -4   4  10   10.31    1.03
   3  -4 -10   22.09    1.15
   3   4 -10   18.90    1.19
  -3   4  10   20.84    1.21
  -2  -4  10   12.12    0.94
   2  -4 -10   12.19    0.93
   2   4 -10   12.19    1.02
  -2   4  10   12.58    1.02
  -1  -4  10   10.14    0.91
  -1   4  10    8.04    0.89
   1   4 -10   11.84    0.94
   0  -4  10   -0.76    0.46
   0   4 -10   -0.29    0.50
   0   4  10   -0.16    0.50
  -1  -4 -10    8.72    0.80
   1  -4  10    9.46    0.92
   1   4  10    9.52    0.90
  -1   4 -10    9.08    0.90
   2  -4  10    0.65    0.52
  -2  -4 -10    0.50    0.52
  -2   4 -10    0.74    0.51
   3  -4  10    7.51    0.85
  -3  -4 -10    6.85    0.79
  -3   4 -10    6.44    0.83
   4  -4  10    5.69    0.86
  -4  -4 -10    5.31    0.77
  -5  -4 -10    7.23    0.92
   5  -4  10    7.62    0.99
   5   4  10    8.42    0.92
  -6  -4 -10    4.03    0.76
   6  -4  10    2.48    0.77
   6   4  10    2.74    0.72
 -16   0  11    0.41    0.61
 -15   0  11    0.12    0.57
  15   0 -11   -0.28    0.59
 -14   0  11    0.84    0.52
  14   0 -11    0.66    0.64
 -13   0  11    0.37    0.45
  13   0 -11    1.00    0.47
  13   0 -11    0.33    0.59
 -12   0  11   -0.31    0.39
  12   0 -11   -0.32    0.50
  12   0 -11   -0.11    0.40
  11   0 -11   -0.38    0.48
  11   0 -11    0.50    0.38
 -11   0  11    0.01    0.39
 -10   0  11    0.22    0.37
  10   0 -11   -0.04    0.42
  10   0 -11   -0.29    0.34
  -9   0  11    0.12    0.36
   9   0 -11    0.00    0.45
   9   0 -11    0.22    0.35
  -8   0  11   -0.25    0.30
   8   0 -11    0.23    0.31
   8   0 -11    0.07    0.44
   7   0 -11    0.15    0.32
  -7   0  11    0.39    0.32
   7   0 -11    0.20    0.38
   6   0 -11    0.11    0.30
  -6   0  11    0.16    0.29
   6   0 -11    0.51    0.41
   5   0 -11    0.18    0.36
  -5   0  11    0.73    0.33
   5   0 -11   -0.20    0.28
   4   0 -11    0.27    0.27
  -4   0  11    0.37    0.32
   4   0 -11    0.16    0.35
   3   0 -11   -0.07    0.29
   3   0 -11    0.05    0.27
  -3   0  11    0.13    0.28
  -2   0  11    0.15    0.29
   2   0 -11    0.17    0.31
   2   0 -11    0.11    0.28
   1   0 -11    0.10    0.26
   1   0 -11   -0.21    0.27
  -1   0  11    0.24    0.29
   0   0 -11   -0.32    0.26
   0   0 -11    0.14    0.26
   0   0  11    0.22    0.28
   1   0  11    0.26    0.29
  -1   0 -11   -0.54    0.21
   1   0  11    0.28    0.22
  -1   0 -11   -0.22    0.28
  -2   0 -11   -0.24    0.27
   2   0  11    0.04    0.31
   2   0  11    0.05    0.24
   3   0  11   -0.06    0.31
   3   0  11    0.26    0.27
  -3   0 -11    0.46    0.33
   4   0  11    0.11    0.30
  -4   0 -11    0.15    0.33
   4   0  11    0.05    0.29
  -5   0 -11    0.11    0.37
   5   0  11    0.24    0.32
   5   0  11    0.29    0.33
  -6   0 -11   -0.15    0.35
   6   0  11   -0.54    0.31
   6   0  11   -0.05    0.32
   7   0  11   -0.19    0.38
  -7   0 -11   -0.12    0.36
   7   0  11    0.28    0.37
   8   0  11   -0.09    0.38
   8   0  11   -0.50    0.40
  -8   0 -11    0.19    0.39
  -9   0 -11    0.51    0.45
   9   0  11   -0.33    0.40
   9   0  11    0.07    0.45
  10   0  11   -1.06    0.42
 -10   0 -11    0.03    0.44
  10   0  11   -0.02    0.43
 -11   0 -11   -0.80    0.46
  11   0  11    0.97    0.51
  11   0  11    0.29    0.53
  12   0  11    0.61    0.62
 -12   0 -11    0.34    0.51
  12   0  11   -0.60    0.45
  13   0  11    0.40    0.63
  13   0  11    0.40    0.52
 -13   0 -11    0.60    0.61
  15  -1 -11   -0.10    0.53
 -15  -1  11   -0.78    0.51
 -15   1  11    0.11    0.64
  15   1 -11    0.21    0.63
  14  -1 -11    2.11    0.62
 -14  -1  11    1.71    0.60
  14   1 -11    1.08    0.69
 -14   1  11    2.13    0.70
  13  -1 -11    8.70    0.80
 -13  -1  11    8.24    0.79
 -13   1  11    7.82    1.01
  13   1 -11    8.02    1.01
 -12  -1  11    4.19    0.65
  12  -1 -11    5.12    0.72
 -12   1  11    3.85    0.78
  12   1 -11    4.57    0.83
  11  -1 -11   18.80    1.03
 -11  -1  11   19.82    1.01
  11   1 -11   20.53    1.30
 -11   1  11   20.86    1.26
 -10  -1  11   13.77    0.89
  10  -1 -11   12.69    0.85
 -10   1  11   11.76    1.04
  10   1 -11   13.34    1.07
 -10   1  11   13.26    0.77
   9  -1 -11    1.22    0.45
  -9  -1  11    0.88    0.43
  -9   1  11    1.16    0.53
   9   1 -11    1.25    0.38
   9   1 -11    0.82    0.50
  -9   1  11    0.87    0.39
   8  -1 -11   -0.29    0.32
  -8  -1  11    0.22    0.38
  -8   1  11    0.10    0.32
   8   1 -11    0.39    0.48
   8   1 -11    0.07    0.30
  -8   1  11    0.21    0.43
   7  -1 -11    0.41    0.35
  -7  -1  11    0.78    0.39
  -7   1  11    0.16    0.45
  -7   1  11    0.15    0.34
   7   1 -11    0.84    0.45
   7   1 -11    0.50    0.32
   6  -1 -11   79.69    2.20
   6   1 -11   83.24    2.44
  -6   1  11   85.97    2.45
   6   1 -11   86.87    2.10
  -6   1  11   84.99    2.11
  -5  -1  11   67.67    1.85
   5  -1 -11   65.18    1.88
   5   1 -11   69.00    2.07
   5   1 -11   67.89    1.78
  -5   1  11   65.36    2.04
  -5   1  11   68.61    1.81
   4  -1 -11    0.70    0.33
  -4  -1  11    0.46    0.35
  -4   1  11    0.70    0.34
   4   1 -11    0.65    0.33
  -4   1  11    0.69    0.41
   4   1 -11    0.95    0.40
  -3  -1  11    1.31    0.37
   3  -1 -11    1.06    0.35
  -3   1  11    1.05    0.40
   3   1 -11    0.54    0.37
   3   1 -11    1.26    0.35
  -3   1  11    1.20    0.37
  -2  -1  11   13.65    0.77
   2  -1 -11   13.09    0.75
  -2   1  11   14.40    0.78
   2   1 -11   13.70    0.72
   2   1 -11   12.66    0.76
  -2   1  11   15.06    0.79
   1  -1 -11    7.74    0.61
  -1  -1  11    7.87    0.64
   1   1 -11    7.21    0.61
   1   1 -11    8.56    0.65
  -1   1  11    6.99    0.58
  -1   1  11    7.02    0.62
   0  -1 -11   20.50    0.94
   0  -1  11   23.22    0.98
   0  -1  11   21.34    0.82
   0   1  11   20.63    0.94
   0   1 -11   23.52    0.96
   0   1  11   22.48    0.86
   0   1 -11   22.92    0.97
  -1  -1 -11   12.35    0.59
   1  -1  11   12.77    0.67
  -1  -1 -11   12.64    0.75
   1  -1  11   11.68    0.71
   1   1  11   12.71    0.63
  -1   1 -11   12.31    0.68
  -1   1 -11   11.83    0.72
   1   1  11   11.33    0.74
  -2  -1 -11   26.52    1.11
  -2  -1 -11   27.78    0.94
   2  -1  11   26.92    1.06
   2  -1  11   24.60    1.00
   2   1  11   28.03    1.08
  -2   1 -11   28.29    1.12
  -2   1 -11   25.99    0.94
   3  -1  11   29.89    1.15
  -3  -1 -11   28.05    1.17
   3  -1  11   30.51    1.13
  -3  -1 -11   30.60    1.07
   3   1  11   28.78    1.11
  -3   1 -11   30.98    1.18
  -4  -1 -11    4.26    0.54
   4  -1  11    4.22    0.55
   4  -1  11    4.92    0.60
  -4  -1 -11    6.03    0.64
   4   1  11    4.34    0.54
  -4   1 -11    4.90    0.58
  -5  -1 -11    0.75    0.40
   5  -1  11    0.15    0.34
  -5  -1 -11    0.63    0.38
   5  -1  11    0.46    0.40
   5   1  11    1.09    0.40
  -5   1 -11    0.25    0.39
   6  -1  11    6.22    0.63
  -6  -1 -11    5.67    0.63
  -6  -1 -11    6.50    0.69
   6  -1  11    6.56    0.68
  -6   1 -11    6.64    0.73
   6   1  11    6.30    0.62
  -7  -1 -11   15.00    0.96
  -7  -1 -11   14.12    0.90
   7  -1  11   13.73    0.82
   7  -1  11   15.80    1.01
   7   1  11   13.24    0.88
  -7   1 -11   11.06    0.85
  -8  -1 -11   22.46    1.12
   8  -1  11   23.36    1.04
  -8  -1 -11   21.09    1.18
   8  -1  11   21.03    1.17
  -8   1 -11   23.89    1.21
   8   1  11   21.79    1.11
  -9  -1 -11   21.09    1.10
  -9  -1 -11   20.86    1.18
   9  -1  11   19.51    1.21
   9  -1  11   20.55    1.00
   9   1  11   22.37    1.14
  -9   1 -11   19.32    1.15
 -10  -1 -11    0.40    0.53
 -10  -1 -11    0.23    0.45
  10  -1  11    0.18    0.41
  10  -1  11    0.46    0.58
  10   1  11   -0.02    0.48
 -10   1 -11    0.96    0.56
 -11  -1 -11    1.35    0.64
  11  -1  11    1.36    0.64
 -11  -1 -11    0.54    0.53
  11  -1  11    0.34    0.48
 -11   1 -11    1.02    0.59
  11   1  11    0.64    0.52
 -12  -1 -11   -0.36    0.49
  12  -1  11   -0.02    0.58
 -12  -1 -11    0.06    0.61
 -12   1 -11   -0.21    0.51
  12   1  11    0.14    0.52
 -13  -1 -11    0.79    0.69
 -13  -1 -11    0.37    0.58
  13  -1  11   -0.21    0.65
 -13   1 -11    0.39    0.59
  13   1  11    0.28    0.58
  14  -2 -11    4.73    0.83
 -14  -2  11    4.65    0.74
  14   2 -11    3.80    0.94
 -14   2  11    4.12    0.93
  13  -2 -11    6.79    0.83
 -13  -2  11    7.50    0.88
  13   2 -11    7.53    1.02
 -13   2  11    7.40    1.00
  12  -2 -11    5.14    0.78
 -12  -2  11    6.98    0.82
  12   2 -11    4.10    0.85
 -12   2  11    5.48    0.91
 -11  -2  11    1.28    0.54
  11  -2 -11    0.90    0.54
  11   2 -11    0.01    0.62
 -11   2  11    1.20    0.66
  10  -2 -11   19.21    1.14
 -10  -2  11   21.08    1.13
 -10   2  11   21.85    1.33
  10   2 -11   22.75    1.35
   9  -2 -11   29.34    1.31
  -9  -2  11   27.37    1.21
   9   2 -11   28.32    1.49
  -9   2  11   25.16    1.45
  -8  -2  11   75.21    2.11
   8  -2 -11   74.62    2.20
  -8   2  11   67.12    2.33
   8   2 -11   73.07    2.38
  -7  -2  11   44.06    1.51
   7  -2 -11   40.51    1.51
  -7   2  11   44.90    1.76
   7   2 -11   43.42    1.70
  -6  -2  11   10.22    0.74
   6  -2 -11   10.73    0.78
   6   2 -11   10.16    0.85
  -6   2  11   12.14    0.78
  -6   2  11    9.96    0.92
   5  -2 -11    2.46    0.51
  -5  -2  11    2.13    0.46
   5   2 -11    3.42    0.58
  -5   2  11    2.51    0.57
  -5   2  11    2.32    0.45
  -4  -2  11   24.13    1.08
   4  -2 -11   27.55    1.14
  -4   2  11   26.29    1.07
   4   2 -11   27.37    1.23
  -4   2  11   28.24    1.25
   4   2 -11   24.74    0.97
  -3  -2  11   64.34    1.82
   3  -2 -11   64.83    1.91
  -3   2  11   64.09    1.93
   3   2 -11   64.21    1.94
  -3   2  11   67.42    1.80
   3   2 -11   64.32    1.73
   2  -2 -11   26.54    1.10
  -2  -2  11   24.65    1.06
   2   2 -11   27.05    1.02
  -2   2  11   25.98    1.12
  -2   2  11   25.94    1.06
   2   2 -11   29.20    1.17
   1  -2 -11   58.55    1.79
  -1  -2  11   61.91    1.74
   1   2 -11   62.69    1.75
  -1   2  11   64.20    1.77
   1   2 -11   64.66    1.85
  -1   2  11   62.23    1.78
   0  -2  11   20.03    0.89
   0  -2  11   19.00    0.92
   0  -2 -11   20.47    0.98
   0   2  11   20.86    0.96
   0   2 -11   19.36    0.92
   0   2  11   20.97    0.91
   0   2 -11   18.08    0.91
   1  -2  11    3.54    0.50
  -1  -2 -11    2.25    0.48
   1  -2  11    3.21    0.49
   1   2  11    2.12    0.41
  -1   2 -11    2.84    0.48
   1   2  11    1.87    0.46
  -1   2 -11    1.82    0.42
   2  -2  11    0.46    0.36
   2  -2  11    0.03    0.35
  -2  -2 -11   -0.09    0.32
  -2  -2 -11    0.50    0.33
   2   2  11   -0.21    0.35
  -2   2 -11    0.25    0.31
  -2   2 -11    0.77    0.41
  -3  -2 -11    3.22    0.54
   3  -2  11    2.19    0.46
  -3  -2 -11    2.11    0.44
   3  -2  11    2.71    0.51
   3   2  11    2.32    0.51
  -3   2 -11    2.61    0.52
   4  -2  11  114.98    2.65
   4  -2  11  109.64    2.92
  -4  -2 -11  109.96    2.78
  -4  -2 -11  110.65    2.79
   4   2  11  107.76    2.73
  -4   2 -11  107.03    2.79
   5  -2  11   69.14    2.21
  -5  -2 -11   71.97    2.07
   5  -2  11   71.26    1.91
  -5  -2 -11   73.25    2.11
  -5   2 -11   68.93    2.09
   5   2  11   68.52    2.03
   6  -2  11   18.51    0.91
   6  -2  11   18.54    1.14
  -6  -2 -11   18.14    1.04
  -6  -2 -11   19.37    1.03
  -6   2 -11   17.60    1.02
   6   2  11   18.62    1.01
   7  -2  11    7.32    0.85
  -7  -2 -11    7.62    0.77
  -7  -2 -11    8.05    0.80
  -7   2 -11    6.75    0.80
   7   2  11    6.83    0.77
   8  -2  11    0.49    0.55
  -8  -2 -11    0.77    0.50
  -8  -2 -11    0.87    0.56
   8   2  11    0.61    0.51
  -8   2 -11    0.01    0.44
  -9  -2 -11   15.02    1.15
   9  -2  11   15.76    1.18
   9   2  11   16.38    1.02
  -9   2 -11   13.75    1.06
  10  -2  11   15.58    1.23
 -10  -2 -11   12.18    1.07
 -10   2 -11   14.18    1.09
  10   2  11   13.59    1.03
 -11  -2 -11   13.26    1.15
  11  -2  11   17.39    1.38
  11   2  11   15.39    1.14
 -11   2 -11   15.29    1.11
 -12  -2 -11   17.70    1.33
  12  -2  11   18.15    1.44
 -12   2 -11   17.16    1.26
  12   2  11   18.34    1.20
  12  -3 -11   10.92    1.07
 -12  -3  11    9.64    0.99
  12   3 -11   10.83    1.27
 -12   3  11    8.91    1.20
 -11  -3  11   24.10    1.32
  11  -3 -11   26.51    1.39
 -11   3  11   23.02    1.57
  11   3 -11   26.29    1.64
  10  -3 -11   23.42    1.28
 -10  -3  11   21.82    1.19
 -10   3  11   23.06    1.46
  10   3 -11   22.37    1.43
   9  -3 -11    6.55    0.85
  -9  -3  11    5.32    0.76
   9   3 -11    5.82    0.89
  -9   3  11    6.75    0.94
   8  -3 -11    5.68    0.79
  -8  -3  11    5.87    0.77
  -8   3  11    4.38    0.81
   8   3 -11    5.10    0.88
  -7  -3  11   11.05    0.90
   7  -3 -11   10.89    0.93
   7   3 -11    9.94    0.97
  -7   3  11    9.88    0.97
  -6  -3  11   49.76    1.69
   6  -3 -11   46.48    1.74
   6   3 -11   49.24    1.87
  -6   3  11   51.36    1.94
   5  -3 -11   48.87    1.75
  -5  -3  11   52.01    1.70
   5   3 -11   51.08    1.91
  -5   3  11   50.37    1.89
  -4  -3  11   31.34    1.27
   4  -3 -11   31.28    1.34
   4   3 -11   28.93    1.39
  -4   3  11   28.81    1.38
   3  -3 -11   10.28    0.85
  -3  -3  11   10.76    0.82
   3   3 -11    9.84    0.83
  -3   3  11    9.01    0.82
  -2  -3  11   -0.25    0.40
   2  -3 -11    0.02    0.41
   2   3 -11    0.01    0.43
  -2   3  11   -0.21    0.42
   1  -3 -11   14.52    0.89
  -1  -3  11   14.34    0.85
  -1  -3  11   14.86    0.88
  -1   3  11   13.63    0.86
  -1   3  11   13.43    0.90
   1   3 -11   13.44    0.88
   0  -3  11   14.31    0.86
   0  -3  11   13.03    0.85
   0  -3 -11   13.74    0.88
   0   3  11   13.67    0.86
   0   3  11   14.02    0.89
   0   3 -11   14.14    0.91
  -1  -3 -11   27.37    1.22
   1  -3  11   29.73    1.24
   1  -3  11   27.65    1.15
  -1   3 -11   26.83    1.17
  -1   3 -11   27.80    1.19
   1   3  11   29.33    1.17
   1   3  11   28.48    1.21
  -2  -3 -11   61.25    1.90
   2  -3  11   60.77    1.78
   2  -3  11   64.40    1.99
  -2  -3 -11   60.41    1.88
   2   3  11   60.10    1.88
  -2   3 -11   60.48    1.89
  -2   3 -11   61.92    1.87
  -3  -3 -11   37.35    1.45
   3  -3  11   40.66    1.57
  -3  -3 -11   39.62    1.46
   3   3  11   36.49    1.45
  -3   3 -11   40.59    1.49
   4  -3  11    3.09    0.65
  -4  -3 -11    1.98    0.55
   4   3  11    2.80    0.62
  -4   3 -11    3.65    0.66
  -5  -3 -11    0.38    0.49
   5  -3  11    0.87    0.58
   5   3  11    0.56    0.46
  -5   3 -11    0.20    0.50
   6  -3  11   11.89    1.08
  -6  -3 -11   15.27    1.07
   6   3  11   13.96    1.03
  -6   3 -11   12.66    0.95
  -7  -3 -11   32.73    1.57
   7  -3  11   35.67    1.67
  -7   3 -11   32.94    1.51
   7   3  11   32.86    1.48
   8  -3  11   19.77    1.43
  -8  -3 -11   21.19    1.29
  -8   3 -11   18.70    1.22
   8   3  11   20.18    1.25
   9  -3  11   11.98    1.16
  -9  -3 -11   10.73    1.13
  -9   3 -11   11.24    1.06
   9   3  11   12.20    1.06
  -7  -4  11    5.38    0.80
   7  -4 -11    5.96    0.89
   7   4 -11    6.62    1.00
  -7   4  11    4.86    0.91
  -6  -4  11    1.42    0.60
   6  -4 -11    0.67    0.58
   6   4 -11    0.41    0.62
  -6   4  11    0.79    0.67
  -5  -4  11    0.14    0.51
   5  -4 -11   -0.43    0.51
   5   4 -11   -0.20    0.55
  -5   4  11    0.69    0.60
  -4  -4  11    4.14    0.70
   4  -4 -11    3.75    0.71
   4   4 -11    3.65    0.76
  -4   4  11    3.33    0.79
   3  -4 -11   20.55    1.18
   3   4 -11   17.93    1.24
  -3   4  11   20.40    1.26
   2  -4 -11   12.11    0.97
  -2   4  11   10.54    0.99
   2   4 -11   10.89    0.97
   1   4 -11    9.70    0.92
  -1   4  11    8.76    0.92
   0  -4  11    9.64    0.93
   0   4 -11   10.63    0.91
   0   4  11   10.00    0.94
   1  -4  11    5.37    0.79
  -1   4 -11    4.93    0.78
   2  -4  11    8.05    0.93
  -2   4 -11    7.47    0.86
   3  -4  11    9.45    1.00
   4  -4  11    8.35    1.00
  -4  -4 -11    6.50    0.88
  -5  -4 -11    9.62    1.01
   5  -4  11    9.55    1.02
   5   4  11    9.84    0.99
 -15   0  12   20.88    1.37
  15   0 -12   22.60    1.41
 -14   0  12   37.58    1.48
  14   0 -12   37.85    1.76
  13   0 -12   38.79    1.75
 -13   0  12   39.60    1.49
  13   0 -12   41.68    1.55
  12   0 -12   22.04    1.32
 -12   0  12   22.90    1.12
  12   0 -12   24.35    1.15
  11   0 -12   -0.04    0.41
  11   0 -12   -0.29    0.48
 -11   0  12    0.46    0.45
 -10   0  12    4.83    0.66
  10   0 -12    5.22    0.60
  10   0 -12    3.74    0.70
   9   0 -12   41.36    1.45
  -9   0  12   41.22    1.43
   9   0 -12   41.95    1.67
   8   0 -12   92.83    2.68
  -8   0  12   94.72    2.38
   8   0 -12   92.72    2.41
   7   0 -12  100.53    2.77
  -7   0  12   98.21    2.44
   7   0 -12   97.39    2.48
  -6   0  12    1.54    0.43
   6   0 -12    2.86    0.57
   6   0 -12    2.59    0.45
   5   0 -12   15.56    0.91
   5   0 -12   15.30    0.82
  -5   0  12   12.88    0.80
  -4   0  12   22.49    0.98
   4   0 -12   23.43    1.06
   4   0 -12   23.00    1.01
   3   0 -12   31.11    1.19
  -3   0  12   30.69    1.17
   3   0 -12   30.43    1.15
   2   0 -12   80.56    2.12
   2   0 -12   79.75    2.12
  -2   0  12   76.94    2.06
   1   0 -12   74.77    2.05
   1   0 -12   77.34    2.00
  -1   0  12   74.39    2.01
   0   0  12  123.16    2.83
   0   0 -12  115.57    2.87
   0   0 -12  121.36    2.75
  -1   0 -12   82.98    2.24
  -1   0 -12   84.51    2.01
   1   0  12   85.06    2.19
  -2   0 -12    1.14    0.39
   2   0  12    1.27    0.39
  -3   0 -12   14.27    0.85
   3   0  12   15.32    0.76
   3   0  12   16.47    0.84
  -4   0 -12    9.55    0.74
   4   0  12    8.56    0.71
   4   0  12    8.56    0.64
  -5   0 -12   71.37    2.08
   5   0  12   73.77    2.05
   5   0  12   70.12    1.97
   6   0  12   70.39    2.04
  -6   0 -12   65.02    2.01
   6   0  12   67.44    1.94
   7   0  12   46.28    1.66
   7   0  12   47.41    1.58
  -7   0 -12   48.33    1.68
   8   0  12    1.03    0.45
   8   0  12    1.44    0.54
  -8   0 -12    1.51    0.53
   9   0  12    1.22    0.47
   9   0  12    1.41    0.57
  -9   0 -12    0.93    0.51
  10   0  12    5.40    0.69
 -10   0 -12    4.35    0.72
  10   0  12    3.70    0.75
  11   0  12   15.38    1.02
 -11   0 -12   15.50    1.05
  11   0  12   14.34    1.17
  12   0  12   33.29    1.69
 -12   0 -12   30.63    1.51
  12   0  12   31.39    1.43
 -15  -1  12    6.06    0.82
  15  -1 -12    4.47    0.80
  15   1 -12    5.52    0.94
 -15   1  12    6.48    0.99
 -14  -1  12    3.91    0.73
  14  -1 -12    4.00    0.73
  14   1 -12    3.81    0.82
 -14   1  12    3.69    0.80
  13  -1 -12    5.70    0.82
 -13  -1  12    6.04    0.83
 -13   1  12    3.19    0.76
  13   1 -12    6.77    0.93
  12  -1 -12   36.14    1.50
 -12  -1  12   35.40    1.42
 -12   1  12   33.48    1.63
  12   1 -12   31.09    1.59
  11  -1 -12   23.86    1.21
 -11  -1  12   23.66    1.14
 -11   1  12   25.03    1.39
  11   1 -12   24.30    1.42
  10  -1 -12   48.48    1.71
 -10  -1  12   47.21    1.65
 -10   1  12   48.86    1.52
  10   1 -12   46.86    1.90
 -10   1  12   48.91    1.95
   9  -1 -12   19.73    1.06
  -9  -1  12   18.97    1.03
   9   1 -12   20.86    0.94
  -9   1  12   18.84    1.18
   9   1 -12   19.44    1.23
  -9   1  12   18.45    0.93
   8  -1 -12    0.59    0.40
  -8  -1  12    0.93    0.41
  -8   1  12    1.36    0.43
   8   1 -12    0.95    0.37
  -8   1  12    0.70    0.54
   8   1 -12    0.72    0.52
   7  -1 -12   19.58    0.99
  -7  -1  12   14.49    0.90
  -7   1  12   14.67    1.05
   7   1 -12   16.24    0.83
   7   1 -12   17.83    1.11
  -7   1  12   16.23    0.87
  -6  -1  12    1.07    0.41
   6  -1 -12    0.91    0.39
   6   1 -12    0.96    0.36
  -6   1  12    1.18    0.52
  -6   1  12    1.28    0.40
   6   1 -12    0.16    0.43
   5  -1 -12   70.76    2.00
   5   1 -12   72.09    2.18
  -5   1  12   69.87    1.91
  -5   1  12   68.31    2.13
   5   1 -12   68.52    1.88
  -4  -1  12   31.40    1.18
   4  -1 -12   32.14    1.24
  -4   1  12   33.02    1.30
  -4   1  12   30.92    1.16
   4   1 -12   32.76    1.17
   4   1 -12   34.16    1.38
  -3  -1  12   63.55    1.81
   3  -1 -12   67.50    1.90
  -3   1  12   67.72    1.85
  -3   1  12   63.93    1.90
   3   1 -12   66.60    1.97
   3   1 -12   64.97    1.82
  -2  -1  12   12.82    0.80
   2  -1 -12   11.28    0.75
   2   1 -12   13.48    0.80
  -2   1  12   12.47    0.78
  -2   1  12   11.31    0.77
   2   1 -12   12.22    0.73
   1  -1 -12    7.05    0.63
  -1  -1  12    7.90    0.67
   1   1 -12    7.77    0.66
  -1   1  12    9.14    0.67
   1   1 -12    6.64    0.64
  -1   1  12    7.41    0.63
   0  -1 -12   12.16    0.77
   0  -1  12   12.87    0.77
   0   1 -12   11.99    0.78
   0   1 -12   11.71    0.74
   0   1  12   13.11    0.69
   0   1  12   11.92    0.79
  -1  -1 -12   39.67    1.39
   1  -1  12   37.16    1.32
   1   1  12   39.09    1.34
  -1   1 -12   40.72    1.41
  -1   1 -12   40.76    1.31
   2  -1  12   69.88    1.94
  -2  -1 -12   70.67    2.00
   2  -1  12   69.89    1.92
   2   1  12   70.23    1.95
  -2   1 -12   67.65    1.98
   3  -1  12   61.01    1.79
  -3  -1 -12   56.30    1.79
   3  -1  12   57.27    1.72
  -3  -1 -12   61.81    1.67
   3   1  12   58.12    1.74
  -3   1 -12   58.44    1.80
  -4  -1 -12   13.32    0.85
   4  -1  12   13.33    0.83
  -4  -1 -12   13.73    0.79
   4  -1  12   14.13    0.83
   4   1  12   11.56    0.82
  -4   1 -12   12.78    0.83
  -5  -1 -12    7.20    0.68
   5  -1  12    6.83    0.70
  -5  -1 -12    5.86    0.65
   5  -1  12    6.95    0.63
   5   1  12    6.40    0.68
  -5   1 -12    5.99    0.67
   6  -1  12    0.77    0.45
  -6  -1 -12    0.61    0.40
   6  -1  12   -0.31    0.36
  -6  -1 -12    0.88    0.44
  -6   1 -12    0.94    0.48
   6   1  12    0.68    0.41
  -7  -1 -12    9.63    0.84
   7  -1  12   10.30    0.78
  -7  -1 -12    9.92    0.84
   7  -1  12    9.60    0.87
  -7   1 -12    9.56    0.82
   7   1  12   10.54    0.80
  -8  -1 -12   21.79    1.19
  -8  -1 -12   19.12    1.09
   8  -1  12   20.98    1.17
   8  -1  12   21.46    1.05
  -8   1 -12   22.03    1.19
   8   1  12   19.44    1.06
  -9  -1 -12   27.64    1.31
   9  -1  12   27.80    1.45
   9  -1  12   29.46    1.22
  -9  -1 -12   25.88    1.33
   9   1  12   28.02    1.32
  -9   1 -12   28.95    1.39
  10  -1  12   25.48    1.43
 -10  -1 -12   23.95    1.25
 -10  -1 -12   23.27    1.30
  10  -1  12   24.78    1.16
 -10   1 -12   23.67    1.28
  10   1  12   24.98    1.28
  11  -1  12   10.16    1.01
 -11  -1 -12    9.49    0.91
 -11  -1 -12    8.59    1.01
  11   1  12    8.50    0.85
 -11   1 -12    8.20    0.91
 -12  -1 -12    0.13    0.55
  12  -1  12   -0.32    0.62
 -12  -1 -12   -0.53    0.55
 -12   1 -12    0.11    0.61
  12   1  12   -0.07    0.54
  13  -2 -12    4.32    0.79
 -13  -2  12    4.73    0.76
  13   2 -12    2.81    0.84
 -13   2  12    3.96    0.89
  12  -2 -12    4.43    0.75
 -12  -2  12    5.49    0.76
  12   2 -12    6.59    1.04
 -12   2  12    5.00    0.90
  11  -2 -12   -0.36    0.48
 -11  -2  12    0.52    0.48
 -11   2  12    0.14    0.63
  11   2 -12   -0.09    0.60
  10  -2 -12    5.38    0.78
 -10  -2  12    4.05    0.68
 -10   2  12    4.82    0.83
  10   2 -12    3.99    0.81
   9  -2 -12    8.82    0.87
  -9  -2  12    9.26    0.85
   9   2 -12    9.05    0.95
  -9   2  12    8.44    1.01
  -8  -2  12    0.60    0.46
   8  -2 -12    1.14    0.51
   8   2 -12    0.43    0.54
  -8   2  12    0.34    0.57
  -7  -2  12   13.12    0.86
   7  -2 -12   13.16    0.94
  -7   2  12   13.39    1.07
   7   2 -12   12.01    0.99
  -6  -2  12   12.28    0.87
   6  -2 -12   12.82    0.86
  -6   2  12   12.55    0.84
   6   2 -12   12.59    1.00
  -6   2  12   10.53    0.96
   5  -2 -12    0.84    0.42
  -5  -2  12    1.13    0.47
  -5   2  12    1.55    0.44
  -5   2  12    0.97    0.49
   5   2 -12    1.79    0.52
  -4  -2  12    1.08    0.46
   4  -2 -12    1.09    0.44
   4   2 -12    0.89    0.46
  -4   2  12    0.78    0.41
   4   2 -12    1.25    0.40
  -4   2  12    1.51    0.52
  -3  -2  12    5.14    0.59
   3  -2 -12    5.62    0.62
  -3   2  12    5.31    0.64
   3   2 -12    3.47    0.59
  -3   2  12    5.11    0.63
   3   2 -12    4.87    0.60
  -2  -2  12    4.39    0.62
   2  -2 -12    4.96    0.60
  -2   2  12    3.98    0.56
   2   2 -12    4.37    0.64
  -2   2  12    4.75    0.63
   2   2 -12    4.14    0.57
  -1  -2  12   21.90    1.02
   1  -2 -12   21.25    1.03
   1   2 -12   20.85    1.01
  -1   2  12   21.96    1.03
   1   2 -12   22.23    1.00
  -1   2  12   22.90    1.01
   0  -2 -12    4.54    0.64
   0  -2  12    4.55    0.62
   0   2 -12    4.46    0.62
   0   2 -12    3.74    0.58
   0   2  12    3.35    0.55
   0   2  12    4.07    0.56
  -1  -2 -12    5.62    0.67
   1  -2  12    6.92    0.68
  -1   2 -12    6.66    0.69
  -1   2 -12    6.69    0.64
   1   2  12    6.21    0.70
   2  -2  12    0.01    0.37
   2  -2  12   -0.04    0.38
  -2  -2 -12   -0.42    0.37
   2   2  12   -0.25    0.39
  -2   2 -12    0.44    0.42
   3  -2  12    0.37    0.43
   3  -2  12    0.61    0.41
  -3  -2 -12    0.86    0.42
  -3   2 -12    1.31    0.48
   3   2  12    0.43    0.44
  -4  -2 -12    4.47    0.62
   4  -2  12    4.43    0.67
  -4  -2 -12    5.69    0.71
   4  -2  12    5.24    0.63
   4   2  12    6.34    0.68
  -4   2 -12    5.98    0.75
  -5  -2 -12    9.00    0.79
   5  -2  12    8.39    0.72
  -5  -2 -12    8.58    0.83
   5  -2  12   10.97    0.91
  -5   2 -12    9.39    0.80
   5   2  12    7.87    0.75
   6  -2  12    3.67    0.68
  -6  -2 -12    2.51    0.58
  -6  -2 -12    2.64    0.58
   6  -2  12    2.96    0.52
  -6   2 -12    2.98    0.63
   6   2  12    1.59    0.53
  -7  -2 -12    4.61    0.68
   7  -2  12    5.44    0.82
  -7  -2 -12    4.55    0.71
   7   2  12    4.93    0.72
  -7   2 -12    4.96    0.77
  -8  -2 -12    4.19    0.73
   8  -2  12    4.92    0.83
  -8  -2 -12    3.58    0.66
  -8   2 -12    2.61    0.69
   8   2  12    2.62    0.65
  -9  -2 -12    1.52    0.65
   9  -2  12    1.56    0.68
   9   2  12    2.14    0.62
  -9   2 -12    3.22    0.73
  10  -2  12    4.06    0.88
 -10  -2 -12    4.88    0.84
 -10   2 -12    3.61    0.79
  10   2  12    3.14    0.73
  11  -2  12    6.64    1.00
 -11  -2 -12    6.31    0.98
  11   2  12    6.92    0.95
 -11   2 -12    7.45    1.01
  11  -3 -12    0.83    0.62
 -11  -3  12   -0.71    0.54
  11   3 -12    0.04    0.75
 -11   3  12    0.56    0.69
  10  -3 -12    0.74    0.58
 -10  -3  12    0.39    0.57
  10   3 -12    0.89    0.70
 -10   3  12    1.09    0.76
  -9  -3  12    2.39    0.61
   9  -3 -12    2.88    0.67
   9   3 -12    2.38    0.77
  -9   3  12    1.29    0.69
   8  -3 -12    1.35    0.59
  -8  -3  12    1.83    0.58
   8   3 -12    0.45    0.63
  -8   3  12    0.76    0.68
   7  -3 -12    0.71    0.54
  -7  -3  12    0.74    0.53
   7   3 -12    0.12    0.59
  -7   3  12    0.12    0.62
  -6  -3  12    0.10    0.48
   6  -3 -12    0.27    0.53
  -6   3  12   -0.38    0.50
   6   3 -12    0.77    0.63
  -5  -3  12    0.44    0.49
   5  -3 -12    0.99    0.49
  -5   3  12    0.40    0.52
   5   3 -12    0.03    0.55
   4  -3 -12    2.79    0.60
  -4  -3  12    4.23    0.65
   4   3 -12    3.11    0.67
  -4   3  12    3.13    0.63
  -3  -3  12    0.78    0.48
   3  -3 -12   -0.12    0.46
   3   3 -12    0.76    0.54
  -3   3  12    0.08    0.50
   2  -3 -12    0.83    0.49
  -2  -3  12    1.45    0.50
  -2   3  12    0.53    0.48
   2   3 -12    0.86    0.53
  -1  -3  12    0.04    0.42
   1  -3 -12    0.56    0.44
  -1   3  12   -0.30    0.38
  -1   3  12    0.51    0.48
   1   3 -12    0.56    0.49
   0  -3 -12    1.13    0.51
   0  -3  12    1.46    0.51
   0   3  12    2.24    0.52
   0   3 -12    0.94    0.50
   0   3  12    1.98    0.57
   1  -3  12   -0.36    0.41
  -1  -3 -12    0.08    0.45
   1   3  12   -0.10    0.45
  -1   3 -12   -0.08    0.44
  -2  -3 -12   10.80    0.88
   2  -3  12   11.62    0.91
   2   3  12   10.57    0.90
  -2   3 -12   11.62    0.87
  -3  -3 -12    1.04    0.52
   3  -3  12    0.42    0.52
  -3   3 -12    0.30    0.49
   3   3  12    0.61    0.52
   4  -3  12    0.50    0.53
   4   3  12    0.56    0.48
  -4   3 -12    0.27    0.50
   5  -3  12    0.38    0.56
  -5  -3 -12    0.15    0.47
   5   3  12   -0.07    0.52
  -5   3 -12   -0.56    0.47
   6  -3  12    0.00    0.59
  -6  -3 -12    0.56    0.50
   6   3  12    0.96    0.54
  -6   3 -12    0.16    0.55
   7  -3  12    1.87    0.74
  -7  -3 -12    2.00    0.66
  -7   3 -12    0.90    0.64
   7   3  12    1.00    0.61
   8  -3  12   -0.20    0.59
  -8  -3 -12   -0.90    0.56
  -8   3 -12   -0.43    0.58
   8   3  12    0.24    0.56
   5  -4 -12    2.23    0.65
  -5  -4  12    2.32    0.65
   5   4 -12    2.82    0.82
  -5   4  12    1.89    0.72
   4  -4 -12    0.81    0.60
  -4  -4  12    1.55    0.62
   4   4 -12    0.76    0.65
  -4   4  12    2.17    0.72
   3  -4 -12    0.20    0.56
  -3   4  12    0.09    0.56
   3   4 -12    0.19    0.55
   2  -4 -12    9.33    0.94
   2   4 -12    7.70    0.98
  -2   4  12    7.51    0.86
   1   4 -12    2.74    0.68
  -1   4  12    4.13    0.74
   0   4 -12   25.32    1.38
  -1   4 -12    5.21    0.82
   3  -4  12    1.43    0.64
  14   0 -13    0.14    0.66
 -14   0  13   -0.12    0.52
  13   0 -13   -0.23    0.63
  13   0 -13    0.75    0.51
 -13   0  13   -0.07    0.50
 -12   0  13   -0.17    0.47
  12   0 -13   -0.15    0.45
  12   0 -13    0.83    0.60
  11   0 -13   -0.40    0.54
 -11   0  13   -0.06    0.41
  11   0 -13    0.08    0.43
  10   0 -13    0.25    0.38
 -10   0  13   -0.09    0.43
  10   0 -13   -0.13    0.48
   9   0 -13    0.82    0.55
  -9   0  13    0.23    0.42
   9   0 -13    0.19    0.40
   8   0 -13   -0.24    0.44
   8   0 -13    0.51    0.39
  -8   0  13    0.77    0.43
   7   0 -13   -0.55    0.43
   7   0 -13   -0.28    0.36
  -7   0  13    0.00    0.39
   6   0 -13   -0.11    0.32
   6   0 -13   -0.66    0.37
  -6   0  13   -0.37    0.34
  -5   0  13    0.22    0.37
   5   0 -13   -0.15    0.34
   5   0 -13    0.61    0.43
   4   0 -13   -0.20    0.34
   4   0 -13   -0.52    0.30
  -4   0  13   -0.71    0.34
   3   0 -13   -0.39    0.30
   3   0 -13   -0.32    0.33
  -3   0  13   -0.53    0.33
  -2   0  13    0.27    0.38
   2   0 -13    0.08    0.35
   2   0 -13   -0.14    0.32
  -1   0  13    0.08    0.37
   1   0 -13    0.02    0.33
   1   0 -13    0.30    0.33
   0   0 -13   -0.28    0.28
   0   0  13    0.15    0.33
   0   0 -13    0.10    0.33
   1   0  13    0.05    0.34
  -1   0 -13   -0.08    0.34
   2   0  13    0.19    0.37
  -2   0 -13    0.28    0.40
  -3   0 -13   -0.10    0.39
   3   0  13   -0.07    0.33
   4   0  13   -0.30    0.35
  -4   0 -13    0.21    0.42
   5   0  13    0.00    0.35
  -5   0 -13   -0.23    0.41
   5   0  13    0.06    0.40
   6   0  13   -0.32    0.38
   6   0  13    0.01    0.41
  -6   0 -13   -0.22    0.42
   7   0  13   -0.27    0.40
   7   0  13   -0.16    0.41
  -7   0 -13   -0.20    0.41
  -8   0 -13   -0.33    0.47
   8   0  13    0.05    0.46
   8   0  13    0.04    0.45
   9   0  13   -0.63    0.39
   9   0  13   -0.47    0.47
  -9   0 -13    1.34    0.54
  10   0  13   -0.45    0.47
  10   0  13   -0.18    0.54
 -10   0 -13   -0.54    0.51
  11   0  13   -0.33    0.54
  11   0  13   -0.12    0.52
 -11   0 -13    0.04    0.53
 -11   0 -13   -0.27    0.50
  12   0  13   -0.23    0.53
 -12   0 -13   -0.04    0.58
  12   0  13   -1.06    0.53
 -12   0 -13   -0.21    0.56
  14  -1 -13    0.25    0.53
 -14  -1  13    0.54    0.59
 -14   1  13   -0.02    0.62
  14   1 -13   -0.49    0.59
 -13  -1  13    0.81    0.57
  13  -1 -13    0.90    0.57
  13   1 -13    0.03    0.65
 -13   1  13    0.29    0.59
 -12  -1  13    0.26    0.53
  12  -1 -13    0.71    0.55
  12   1 -13    1.17    0.62
 -12   1  13   -0.07    0.57
 -11  -1  13    9.78    0.89
  11  -1 -13   10.67    0.91
  11   1 -13   11.07    1.09
 -11   1  13   11.14    1.03
  10  -1 -13    9.29    0.86
 -10  -1  13   10.26    0.87
  10   1 -13    7.13    0.88
 -10   1  13    9.38    0.78
 -10   1  13    8.94    0.95
   9  -1 -13   10.21    0.87
  -9  -1  13    9.17    0.79
  -9   1  13    9.76    0.95
  -9   1  13   10.54    0.83
   8  -1 -13    2.49    0.57
  -8  -1  13    2.14    0.55
   8   1 -13    3.49    0.71
   8   1 -13    2.65    0.49
  -8   1  13    1.83    0.48
  -8   1  13    2.19    0.62
   7  -1 -13    6.53    0.73
  -7  -1  13    8.70    0.78
  -7   1  13    7.29    0.70
   7   1 -13    7.70    0.67
   7   1 -13    6.99    0.80
  -7   1  13    6.21    0.79
  -6  -1  13    1.35    0.45
   6  -1 -13    1.06    0.43
  -6   1  13    2.25    0.57
   6   1 -13    1.53    0.41
  -6   1  13    1.38    0.43
   6   1 -13    0.92    0.49
  -5  -1  13    7.27    0.66
   5  -1 -13    6.74    0.67
   5   1 -13    6.25    0.63
  -5   1  13    7.29    0.71
   5   1 -13    7.49    0.76
  -5   1  13    7.64    0.79
  -4  -1  13   29.26    1.19
   4  -1 -13   27.23    1.17
   4   1 -13   27.07    1.13
  -4   1  13   29.16    1.26
   4   1 -13   28.65    1.29
  -4   1  13   29.05    1.18
   3  -1 -13   12.98    0.83
  -3  -1  13   14.85    0.86
   3   1 -13   13.73    0.84
   3   1 -13   16.17    0.97
  -3   1  13   15.94    0.86
  -3   1  13   16.18    0.89
   2  -1 -13   33.95    1.33
  -2  -1  13   35.70    1.30
  -2   1  13   36.29    1.30
  -2   1  13   35.08    1.31
   2   1 -13   33.63    1.33
   2   1 -13   35.25    1.27
   1  -1 -13    5.18    0.60
  -1  -1  13    4.74    0.58
   1   1 -13    4.51    0.57
   1   1 -13    6.16    0.64
  -1   1  13    4.83    0.57
  -1   1  13    4.84    0.59
   0  -1 -13    2.28    0.49
   0  -1  13    2.80    0.53
   0   1 -13    2.82    0.49
   0   1 -13    3.79    0.55
   0   1  13    3.09    0.53
  -1  -1 -13    4.72    0.61
   1  -1  13    4.63    0.58
   1   1  13    2.79    0.51
  -1   1 -13    3.81    0.58
  -2  -1 -13    0.84    0.41
   2  -1  13    0.36    0.40
  -2   1 -13    0.58    0.40
   2   1  13    0.14    0.36
   3  -1  13   20.76    1.03
  -3  -1 -13   19.48    1.04
   3   1  13   22.37    1.04
  -3   1 -13   22.14    1.07
   4  -1  13   22.14    1.06
  -4  -1 -13   21.30    1.11
   4   1  13   23.72    1.08
  -4   1 -13   21.55    1.10
   5  -1  13    8.82    0.77
   5  -1  13    8.97    0.77
  -5  -1 -13    7.22    0.74
   5   1  13    8.60    0.74
  -5   1 -13    9.36    0.84
  -6  -1 -13    1.17    0.51
  -6  -1 -13    0.19    0.42
   6  -1  13    0.12    0.41
   6  -1  13   -0.12    0.41
  -6   1 -13    0.49    0.46
   6   1  13    0.39    0.42
   7  -1  13    0.11    0.46
  -7  -1 -13   -0.41    0.41
   7  -1  13   -0.07    0.43
  -7  -1 -13   -0.09    0.43
   7   1  13    0.34    0.43
  -7   1 -13    0.75    0.51
   8  -1  13    1.06    0.50
  -8  -1 -13    1.40    0.55
   8  -1  13    1.39    0.58
  -8  -1 -13    0.79    0.50
   8   1  13    1.13    0.55
  -8   1 -13    1.88    0.60
   9  -1  13    3.09    0.71
  -9  -1 -13    3.94    0.73
  -9  -1 -13    3.30    0.68
   9  -1  13    3.28    0.61
  -9   1 -13    3.53    0.70
   9   1  13    4.06    0.71
  10  -1  13   12.13    1.09
  10  -1  13   10.85    0.93
 -10  -1 -13   11.92    1.00
 -10  -1 -13   10.21    0.96
  10   1  13   12.02    0.94
 -10   1 -13   11.54    1.07
 -11  -1 -13    8.81    0.94
  11  -1  13    7.39    1.01
 -11  -1 -13    9.43    1.04
  11   1  13    6.53    0.91
 -11   1 -13    8.77    1.02
  12  -2 -13   15.48    1.16
 -12  -2  13   14.21    1.10
  12   2 -13   13.31    1.25
 -12   2  13   14.21    1.31
  11  -2 -13   11.16    1.03
 -11  -2  13    9.23    0.90
 -11   2  13   12.03    1.14
  11   2 -13   13.77    1.22
  10  -2 -13   -0.31    0.49
 -10  -2  13    0.88    0.56
 -10   2  13   -0.38    0.60
  10   2 -13    0.36    0.62
   9  -2 -13    2.78    0.62
  -9  -2  13    3.83    0.64
   9   2 -13    2.94    0.77
  -9   2  13    4.30    0.82
  -8  -2  13   -0.07    0.46
   8  -2 -13    0.70    0.48
  -8   2  13    0.49    0.57
   8   2 -13    0.92    0.59
  -7  -2  13   36.09    1.46
   7  -2 -13   35.24    1.48
  -7   2  13   37.76    1.65
   7   2 -13   37.46    1.70
   6  -2 -13   75.54    2.27
  -6   2  13   73.73    2.38
   6   2 -13   76.85    2.47
  -5  -2  13   23.32    1.15
   5  -2 -13   23.60    1.20
   5   2 -13   23.27    1.29
  -5   2  13   25.69    1.16
  -5   2  13   24.25    1.28
   4  -2 -13    7.28    0.75
  -4  -2  13    5.08    0.69
  -4   2  13    7.21    0.76
  -4   2  13    5.78    0.72
   4   2 -13    5.12    0.78
  -3  -2  13    1.26    0.48
   3  -2 -13    1.42    0.47
   3   2 -13    1.05    0.49
  -3   2  13    0.95    0.47
   3   2 -13    1.17    0.43
  -3   2  13    1.20    0.47
  -2  -2  13   14.63    0.92
   2  -2 -13   17.23    0.97
  -2   2  13   16.60    0.95
   2   2 -13   17.71    0.92
  -2   2  13   16.94    0.96
   2   2 -13   17.05    0.97
   1  -2 -13   43.61    1.58
  -1  -2  13   42.51    1.49
  -1   2  13   45.74    1.51
   1   2 -13   42.02    1.54
   1   2 -13   43.39    1.49
  -1   2  13   44.51    1.53
   0  -2 -13   34.10    1.38
   0  -2  13   32.75    1.28
   0   2 -13   36.09    1.33
   0   2 -13   34.57    1.35
   0   2  13   31.90    1.28
  -1  -2 -13   32.44    1.35
   1  -2  13   32.73    1.31
  -1   2 -13   31.77    1.31
   1   2  13   31.83    1.31
   2  -2  13   15.77    0.93
  -2  -2 -13   15.29    0.98
   2   2  13   13.80    0.93
  -2   2 -13   16.40    0.94
  -3  -2 -13    2.36    0.57
   3  -2  13    2.66    0.55
   3   2  13    2.68    0.59
  -3   2 -13    2.11    0.52
  -4  -2 -13    1.75    0.55
   4  -2  13    2.09    0.51
   4   2  13    1.73    0.54
  -4   2 -13    1.44    0.54
  -5  -2 -13    9.78    0.89
   5  -2  13   10.85    0.82
   5  -2  13    9.30    0.89
  -5   2 -13   10.21    0.87
   5   2  13    8.61    0.86
  -6  -2 -13   20.96    1.18
   6  -2  13   20.12    1.04
   6  -2  13   19.84    1.25
  -6   2 -13   20.40    1.21
   6   2  13   22.50    1.22
  -7  -2 -13   26.58    1.32
  -7  -2 -13   25.02    1.29
   7  -2  13   27.34    1.45
   7   2  13   25.12    1.28
  -7   2 -13   25.94    1.37
  -8  -2 -13   27.88    1.39
   8  -2  13   26.33    1.47
  -8  -2 -13   25.91    1.33
  -8   2 -13   27.13    1.41
   8   2  13   25.02    1.34
   9  -2  13    1.82    0.73
  -9  -2 -13    1.33    0.60
  -9   2 -13    1.89    0.70
   9   2  13    1.55    0.65
  10  -2  13   -0.13    0.65
 -10  -2 -13    0.71    0.65
 -10   2 -13    0.64    0.60
  10   2  13    0.21    0.55
 -10  -3  13    7.56    0.96
  10  -3 -13    7.16    0.96
  10   3 -13    7.26    1.11
 -10   3  13    7.16    1.06
  -9  -3  13   28.35    1.39
   9  -3 -13   27.04    1.47
   9   3 -13   25.64    1.64
  -9   3  13   28.22    1.62
   8  -3 -13   17.64    1.19
  -8   3  13   14.53    1.28
   8   3 -13   17.47    1.35
  -7  -3  13    3.82    0.72
   7  -3 -13    3.36    0.68
  -7   3  13    3.77    0.84
   7   3 -13    3.10    0.78
   6  -3 -13    0.61    0.54
  -6  -3  13    0.63    0.54
  -6   3  13   -0.09    0.53
   6   3 -13    0.21    0.56
  -5  -3  13    7.78    0.86
   5  -3 -13    9.43    0.93
  -5   3  13    6.78    0.88
   5   3 -13    9.91    0.96
   4  -3 -13   47.62    1.78
  -4  -3  13   47.12    1.68
   4   3 -13   49.19    1.92
  -4   3  13   49.95    1.88
  -3  -3  13   28.66    1.31
   3  -3 -13   31.01    1.42
   3   3 -13   30.84    1.47
  -3   3  13   30.10    1.41
  -2  -3  13   22.83    1.16
   2  -3 -13   23.86    1.21
  -2   3  13   25.50    1.25
   2   3 -13   24.37    1.26
   1  -3 -13    6.62    0.80
  -1  -3  13    6.17    0.75
  -1   3  13    7.59    0.78
   1   3 -13    6.13    0.83
   0  -3 -13    0.99    0.53
   0  -3  13    0.64    0.52
   0   3  13    0.75    0.53
   0   3 -13    1.33    0.56
   1  -3  13    7.77    0.79
  -1  -3 -13    4.55    0.72
   1   3  13    7.15    0.83
  -2  -3 -13   11.23    0.94
   2   3  13    9.65    0.92
  -2   3 -13    9.30    0.87
  -3  -3 -13   33.85    1.49
  -3   3 -13   30.61    1.39
   3   3  13   31.75    1.45
  -4   3 -13   19.50    1.18
   4   3  13   23.44    1.27
   5  -3  13   17.44    1.25
   5   3  13   17.05    1.16
  -5   3 -13   15.03    1.12
   6  -3  13    4.96    0.91
   6   3  13    3.63    0.73
  -6   3 -13    4.96    0.81
   7  -3  13    0.33    0.66
  -7   3 -13    0.36    0.61
   7   3  13   -0.18    0.58
 -13   0  14   29.92    1.39
  13   0 -14   31.89    1.68
  12   0 -14   18.46    1.09
  12   0 -14   20.12    1.31
 -12   0  14   19.06    1.12
 -11   0  14   28.85    1.32
  11   0 -14   32.10    1.37
  11   0 -14   31.68    1.55
  10   0 -14   28.72    1.46
 -10   0  14   29.01    1.28
  10   0 -14   28.19    1.29
   9   0 -14    3.73    0.70
   9   0 -14    3.92    0.62
  -9   0  14    4.00    0.61
  -8   0  14   15.78    0.96
   8   0 -14   16.60    1.08
   8   0 -14   16.34    0.97
   7   0 -14   13.81    0.91
   7   0 -14   13.98    0.98
  -7   0  14   13.53    0.86
  -6   0  14   76.43    2.17
   6   0 -14   79.18    2.38
   6   0 -14   81.06    2.24
   5   0 -14   39.99    1.54
   5   0 -14   41.93    1.48
  -5   0  14   38.79    1.43
   4   0 -14   59.57    1.89
  -4   0  14   61.52    1.84
   4   0 -14   58.54    1.82
  -3   0  14    1.30    0.45
   3   0 -14    1.40    0.47
   3   0 -14    1.46    0.47
   2   0 -14    0.04    0.36
  -2   0  14    0.27    0.42
   2   0 -14   -0.12    0.38
   1   0 -14   11.29    0.76
   1   0 -14   10.22    0.82
  -1   0  14   10.32    0.82
   0   0  14   20.06    1.05
   0   0 -14   19.09    1.04
  -1   0 -14   70.83    2.09
   1   0  14   67.25    1.99
   2   0  14   68.19    2.00
  -2   0 -14   64.54    2.02
  -3   0 -14   15.78    0.97
   3   0  14   18.92    0.98
  -4   0 -14    4.29    0.65
   4   0  14    4.32    0.63
  -5   0 -14    5.68    0.71
   5   0  14    6.24    0.69
   6   0  14    6.57    0.71
  -6   0 -14    7.98    0.80
  -7   0 -14   19.95    1.13
   7   0  14   17.60    1.07
   8   0  14   42.29    1.59
  -8   0 -14   42.32    1.68
   8   0  14   42.34    1.67
  -8   0 -14   41.95    1.66
   9   0  14   34.04    1.49
  -9   0 -14   30.74    1.47
  -9   0 -14   33.73    1.53
   9   0  14   34.66    1.55
  10   0  14    5.31    0.77
 -10   0 -14    4.61    0.80
 -10   0 -14    4.25    0.76
 -11   0 -14    0.34    0.57
  11   0  14    0.30    0.58
 -11   0 -14    0.16    0.61
  13  -1 -14    8.19    0.94
 -13  -1  14    6.05    0.86
  13   1 -14    7.27    1.01
 -13   1  14    7.23    0.99
  12  -1 -14   -0.26    0.46
 -12  -1  14   -1.02    0.48
  12   1 -14    0.25    0.60
 -12   1  14   -0.02    0.62
  11  -1 -14    2.71    0.65
 -11  -1  14    2.48    0.66
 -11   1  14    1.83    0.71
  11   1 -14    2.77    0.72
  10  -1 -14   14.08    1.04
 -10  -1  14   16.35    1.07
  10   1 -14   14.98    1.14
 -10   1  14   14.17    1.17
 -10   1  14   15.12    1.01
  -9  -1  14   27.13    1.26
   9  -1 -14   29.06    1.35
  -9   1  14   27.75    1.22
  -9   1  14   26.59    1.42
   8  -1 -14   68.50    2.12
  -8  -1  14   65.43    2.05
   8   1 -14   65.99    2.27
  -8   1  14   66.98    1.97
  -8   1  14   66.97    2.27
   8   1 -14   67.20    1.95
  -7  -1  14    5.96    0.74
   7  -1 -14    6.63    0.72
  -7   1  14    7.56    0.81
  -7   1  14    6.63    0.73
   7   1 -14    5.99    0.84
   7   1 -14    5.36    0.65
   6  -1 -14    0.65    0.45
  -6  -1  14    1.09    0.46
  -6   1  14    0.70    0.49
   6   1 -14    0.85    0.50
   6   1 -14    0.67    0.40
  -6   1  14    0.94    0.47
   5  -1 -14    0.39    0.45
  -5  -1  14    0.66    0.42
  -5   1  14    0.08    0.41
  -5   1  14    0.29    0.46
   5   1 -14    1.78    0.57
   5   1 -14    0.81    0.38
  -4  -1  14   15.88    0.92
   4  -1 -14   14.53    0.91
  -4   1  14   16.20    0.95
  -4   1  14   14.73    0.92
   4   1 -14   15.27    1.00
   4   1 -14   15.13    0.90
  -3  -1  14   33.46    1.32
   3  -1 -14   34.39    1.38
   3   1 -14   33.20    1.38
  -3   1  14   33.53    1.34
   3   1 -14   33.85    1.29
  -3   1  14   33.63    1.30
  -2  -1  14   34.26    1.34
   2  -1 -14   31.05    1.29
   2   1 -14   30.51    1.29
   2   1 -14   34.54    1.32
  -2   1  14   31.06    1.25
  -2   1  14   32.66    1.26
  -1  -1  14   25.80    1.19
   1  -1 -14   25.33    1.16
   1   1 -14   25.67    1.14
   1   1 -14   28.06    1.19
  -1   1  14   23.91    1.15
   0  -1 -14   23.91    1.17
   0  -1  14   24.18    1.12
   0   1 -14   24.17    1.15
   0   1  14   21.51    1.06
  -1  -1 -14    0.01    0.43
   1  -1  14   -0.21    0.41
  -1   1 -14    0.64    0.45
   1   1  14    0.13    0.43
  -2  -1 -14    6.28    0.75
   2  -1  14    6.59    0.73
  -2   1 -14    5.12    0.72
   2   1  14    7.78    0.71
   3  -1  14   12.33    0.85
  -3  -1 -14   13.18    0.90
   3   1  14   14.02    0.93
  -3   1 -14   14.02    0.93
  -4  -1 -14   27.29    1.30
   4  -1  14   27.95    1.25
  -4   1 -14   27.33    1.27
   4   1  14   29.27    1.29
   5  -1  14   25.85    1.18
  -5  -1 -14   23.57    1.19
  -5   1 -14   23.30    1.24
   5   1  14   22.98    1.14
  -6  -1 -14   23.56    1.22
   6  -1  14   26.14    1.20
  -6   1 -14   24.51    1.25
   6   1  14   24.70    1.20
   7  -1  14    1.20    0.52
  -7  -1 -14   -0.02    0.53
   7   1  14    0.52    0.53
  -7   1 -14    0.10    0.49
  -8  -1 -14   -0.21    0.52
   8  -1  14    0.87    0.56
   8  -1  14   -0.35    0.48
  -8   1 -14    0.89    0.59
   8   1  14    1.09    0.55
   9  -1  14    1.70    0.60
   9  -1  14    4.96    0.80
  -9  -1 -14    4.52    0.76
  -9  -1 -14    6.68    0.87
  -9   1 -14    5.51    0.85
   9   1  14    5.13    0.80
  10  -1  14   14.38    1.11
  10  -1  14   16.28    1.07
 -10  -1 -14   14.87    1.15
 -10  -1 -14   14.56    1.11
  10   1  14   16.44    1.10
 -10   1 -14   12.64    1.08
  11  -2 -14    3.67    0.72
 -11  -2  14    4.58    0.77
  11   2 -14    5.20    0.94
 -11   2  14    4.69    0.92
  10  -2 -14    2.74    0.69
 -10  -2  14    1.14    0.61
  10   2 -14    2.26    0.81
 -10   2  14    2.15    0.78
   9  -2 -14    0.37    0.51
  -9  -2  14   -0.52    0.45
   9   2 -14   -0.28    0.56
  -9   2  14    0.55    0.61
   8  -2 -14    3.57    0.66
  -8  -2  14    2.72    0.66
  -8   2  14    3.22    0.78
   8   2 -14    3.09    0.79
  -7  -2  14    1.22    0.55
   7  -2 -14    0.68    0.53
  -7   2  14    0.94    0.59
   7   2 -14    1.85    0.68
  -6  -2  14   15.52    1.02
   6  -2 -14   14.89    0.99
  -6   2  14   14.23    1.06
   6   2 -14   15.04    1.11
   5  -2 -14    1.41    0.52
  -5  -2  14    1.42    0.53
  -5   2  14    2.16    0.55
   5   2 -14    1.95    0.65
  -5   2  14    1.74    0.61
  -4  -2  14    4.10    0.63
   4  -2 -14    4.82    0.72
  -4   2  14    4.65    0.66
  -4   2  14    2.89    0.63
   4   2 -14    3.59    0.68
  -3  -2  14    0.68    0.43
   3  -2 -14    0.32    0.44
  -3   2  14    0.04    0.44
   3   2 -14    0.42    0.51
   3   2 -14    0.45    0.41
  -3   2  14    0.13    0.47
   2  -2 -14    3.22    0.60
  -2  -2  14    3.57    0.62
  -2   2  14    3.30    0.59
   2   2 -14    3.97    0.68
  -2   2  14    4.03    0.64
   2   2 -14    2.56    0.54
   1  -2 -14    4.44    0.67
  -1  -2  14    4.03    0.66
   1   2 -14    5.14    0.73
   1   2 -14    5.00    0.70
  -1   2  14    5.79    0.73
   0  -2 -14   14.23    0.93
   0  -2  14   11.84    0.86
   0   2  14   13.21    0.94
   0   2 -14   13.01    0.90
   1  -2  14    6.94    0.77
  -1  -2 -14    5.01    0.74
   1   2  14    6.98    0.79
  -1   2 -14    5.56    0.74
   2  -2  14    5.08    0.71
  -2  -2 -14    3.76    0.63
   2   2  14    3.34    0.64
  -2   2 -14    5.41    0.69
   3  -2  14    1.31    0.52
  -3  -2 -14    2.08    0.56
  -3   2 -14    0.99    0.55
   3   2  14    1.17    0.53
   4  -2  14    1.94    0.56
  -4  -2 -14    1.50    0.60
  -4   2 -14    3.27    0.66
   4   2  14    2.01    0.61
   5  -2  14    0.97    0.50
  -5  -2 -14    1.60    0.59
   5   2  14    0.84    0.52
  -5   2 -14    0.69    0.53
  -6  -2 -14    2.28    0.66
   6  -2  14    1.70    0.53
  -6   2 -14    2.34    0.63
   6   2  14    2.28    0.64
  -7  -2 -14    7.41    0.90
   7   2  14    5.96    0.80
  -7   2 -14    5.94    0.89
  -8  -2 -14    2.38    0.68
   8  -2  14    2.01    0.73
   8   2  14    2.49    0.69
  -8   2 -14    1.56    0.66
   9  -2  14    1.31    0.70
  -9   2 -14    1.25    0.66
   9   2  14    0.66    0.63
  -8  -3  14    2.99    0.74
   8  -3 -14    3.48    0.77
  -8   3  14    3.73    0.90
   8   3 -14    4.36    0.93
   7  -3 -14   -0.23    0.51
  -7  -3  14    0.22    0.58
   7   3 -14   -0.69    0.57
  -7   3  14    0.22    0.66
   6  -3 -14    0.44    0.57
  -6  -3  14    0.81    0.58
   6   3 -14    1.09    0.67
  -6   3  14    0.06    0.60
  -5  -3  14    0.51    0.55
   5  -3 -14    0.72    0.54
   5   3 -14    0.01    0.56
  -5   3  14   -0.08    0.59
  -4  -3  14    0.04    0.53
   4  -3 -14   -0.24    0.53
   4   3 -14   -0.09    0.57
  -4   3  14    0.41    0.53
  -3  -3  14    2.10    0.62
   3  -3 -14    1.37    0.57
   3   3 -14    2.44    0.70
  -3   3  14    1.88    0.63
   2  -3 -14    0.23    0.52
  -2  -3  14    0.99    0.55
   2   3 -14    0.79    0.61
   1  -3 -14    2.55    0.66
  -1  -3  14    2.16    0.62
   1   3 -14    1.74    0.64
   0  -3  14   -0.18    0.49
   0  -3 -14   -0.17    0.51
   0   3  14    0.44    0.58
  -1  -3 -14   -0.30    0.46
   1  -3  14   -0.16    0.49
   1   3  14    0.94    0.57
  -2  -3 -14    0.58    0.56
   2   3  14    0.87    0.60
  -2   3 -14   -0.41    0.49
  -3  -3 -14   -0.10    0.53
  -3   3 -14    0.69    0.56
   3   3  14   -0.19    0.58
   4   3  14    0.30    0.57
  -4   3 -14    0.32    0.55
  -5   3 -14    0.54    0.58
   5   3  14    0.44    0.61
  12   0 -15    0.46    0.65
 -12   0  15    0.36    0.53
  12   0 -15   -0.19    0.50
 -11   0  15   -0.43    0.49
  11   0 -15    0.13    0.61
  11   0 -15   -0.14    0.48
 -10   0  15    0.09    0.45
  10   0 -15    0.00    0.58
  10   0 -15    0.11    0.48
   9   0 -15   -0.13    0.54
  -9   0  15   -0.27    0.46
   9   0 -15   -0.35    0.45
  -8   0  15   -0.15    0.46
   8   0 -15    0.18    0.45
   8   0 -15    0.52    0.51
  -7   0  15    0.72    0.46
   7   0 -15    0.03    0.50
   7   0 -15   -0.26    0.38
   6   0 -15    0.31    0.50
  -6   0  15   -0.29    0.45
   6   0 -15    0.34    0.45
  -5   0  15    0.01    0.45
   5   0 -15    0.28    0.47
   5   0 -15    0.17    0.39
   4   0 -15   -0.25    0.37
  -4   0  15   -0.21    0.39
   4   0 -15    0.22    0.44
  -3   0  15    0.12    0.45
   3   0 -15    0.03    0.40
   3   0 -15    0.37    0.41
  -2   0  15   -0.02    0.44
   2   0 -15    0.13    0.39
   2   0 -15    0.04    0.43
  -1   0  15   -0.06    0.40
   1   0 -15   -0.38    0.42
   0   0  15    0.12    0.43
   0   0 -15   -0.18    0.40
  -1   0 -15   -0.06    0.43
   1   0  15    0.52    0.47
   2   0  15   -0.37    0.43
  -2   0 -15    0.38    0.44
  -3   0 -15    0.63    0.49
   3   0  15    0.37    0.47
   4   0  15   -0.31    0.40
  -4   0 -15   -0.04    0.45
   5   0  15    0.59    0.49
  -5   0 -15   -0.12    0.45
   6   0  15   -0.02    0.49
  -6   0 -15    1.05    0.57
  -7   0 -15    0.45    0.53
   7   0  15    0.38    0.47
  -8   0 -15    0.49    0.58
   8   0  15    0.49    0.54
  -9   0 -15    0.21    0.58
   9   0  15   -0.11    0.55
 -12  -1  15    5.58    0.82
  12  -1 -15    6.20    0.82
  12   1 -15    5.61    0.97
 -12   1  15    3.61    0.84
  11  -1 -15    0.27    0.56
 -11  -1  15    0.19    0.53
 -11   1  15    0.10    0.57
  11   1 -15    0.67    0.64
 -10  -1  15    7.00    0.89
  10  -1 -15    5.53    0.77
  10   1 -15    7.07    0.98
 -10   1  15    6.38    0.96
  -9  -1  15    1.67    0.59
   9  -1 -15    2.14    0.63
   9   1 -15    0.87    0.59
  -9   1  15    1.40    0.54
  -9   1  15    1.91    0.65
  -8  -1  15    5.03    0.71
   8  -1 -15    7.61    0.79
  -8   1  15    6.37    0.83
   8   1 -15    5.70    0.82
   8   1 -15    6.98    0.73
  -8   1  15    5.90    0.76
   7  -1 -15   14.32    1.01
  -7  -1  15   15.62    0.98
  -7   1  15   14.10    0.97
   7   1 -15   15.75    0.94
   7   1 -15   15.87    1.13
  -7   1  15   16.14    1.13
   6  -1 -15    7.48    0.76
  -6  -1  15    6.15    0.76
   6   1 -15    6.59    0.71
  -6   1  15    6.48    0.76
  -6   1  15    5.81    0.82
   6   1 -15    5.90    0.82
  -5  -1  15    0.33    0.46
   5  -1 -15    0.73    0.48
  -5   1  15    0.60    0.51
  -5   1  15    0.13    0.47
   5   1 -15   -0.02    0.40
   5   1 -15   -0.15    0.48
   4  -1 -15    1.06    0.49
  -4  -1  15    0.72    0.48
  -4   1  15    0.18    0.47
   4   1 -15    0.55    0.49
  -4   1  15    0.92    0.49
   4   1 -15   -0.05    0.40
   3  -1 -15    0.48    0.46
  -3  -1  15    2.05    0.55
   3   1 -15    0.87    0.47
  -3   1  15    0.50    0.44
  -3   1  15    1.07    0.50
   3   1 -15    1.16    0.51
  -2  -1  15    5.38    0.73
   2  -1 -15    5.57    0.73
   2   1 -15    6.32    0.75
  -2   1  15    4.05    0.63
   2   1 -15    6.28    0.73
   1  -1 -15   11.63    0.88
  -1  -1  15   14.99    0.98
  -1   1  15   12.97    0.89
   1   1 -15   15.26    0.97
   0  -1 -15   14.46    0.96
   0  -1  15   15.36    0.99
   0   1  15   14.56    0.93
   0   1 -15   18.82    1.07
   1  -1  15    5.08    0.74
  -1  -1 -15    5.50    0.71
   1   1  15    5.12    0.67
  -1   1 -15    5.02    0.75
   2  -1  15    0.16    0.43
  -2  -1 -15    0.09    0.49
   2   1  15    1.13    0.53
  -2   1 -15    0.69    0.50
  -3  -1 -15    3.55    0.68
   3  -1  15    3.51    0.65
   3   1  15    2.76    0.61
  -3   1 -15    5.03    0.72
   4  -1  15    2.89    0.61
  -4  -1 -15    3.20    0.65
   4   1  15    2.08    0.56
  -4   1 -15    3.37    0.69
  -5  -1 -15    4.89    0.73
   5  -1  15    5.82    0.77
   5   1  15    5.45    0.78
  -5   1 -15    5.39    0.80
  -6  -1 -15   14.91    1.04
   6  -1  15   13.60    0.99
  -6   1 -15   14.94    1.05
   6   1  15   13.95    0.99
   7  -1  15    9.17    0.89
  -7  -1 -15   13.01    1.00
  -7   1 -15   10.89    0.96
   7   1  15   11.37    0.99
  -8  -1 -15    0.31    0.59
   8  -1  15    0.15    0.53
  -8   1 -15    0.72    0.63
   8   1  15    0.80    0.60
  -9  -1 -15    0.24    0.54
   9  -1  15    0.56    0.55
  -9   1 -15    0.25    0.62
   9   1  15    0.38    0.55
 -10  -2  15   22.31    1.28
  10  -2 -15   23.97    1.38
  10   2 -15   23.03    1.55
 -10   2  15   22.46    1.51
  -9  -2  15    1.81    0.65
   9  -2 -15    2.39    0.68
   9   2 -15    1.95    0.79
  -9   2  15    1.77    0.70
   8  -2 -15    0.37    0.55
  -8  -2  15    0.48    0.52
  -8   2  15   -0.13    0.55
   8   2 -15    0.54    0.68
  -7  -2  15    1.10    0.55
   7  -2 -15    0.10    0.52
   7   2 -15    0.76    0.64
  -7   2  15    0.57    0.63
   6  -2 -15    6.31    0.79
  -6  -2  15    7.06    0.78
  -6   2  15    7.67    0.95
   6   2 -15    7.19    0.99
  -5  -2  15   24.02    1.21
   5  -2 -15   26.70    1.34
  -5   2  15   23.03    1.28
   5   2 -15   25.28    1.42
  -5   2  15   26.85    1.28
   4  -2 -15   16.48    1.10
  -4  -2  15   19.03    1.07
  -4   2  15   20.64    1.18
  -4   2  15   18.54    1.09
   4   2 -15   17.43    1.18
   3  -2 -15   31.45    1.41
  -3  -2  15   30.69    1.39
   3   2 -15   33.95    1.51
  -3   2  15   31.62    1.41
  -3   2  15   35.22    1.42
   3   2 -15   31.92    1.33
  -2  -2  15    5.70    0.73
   2  -2 -15    5.67    0.72
   2   2 -15    5.87    0.80
   2   2 -15    5.15    0.72
  -2   2  15    4.57    0.71
  -1  -2  15    0.47    0.50
   1  -2 -15    0.00    0.50
   1   2 -15   -0.29    0.43
  -1   2  15    0.83    0.51
   0  -2 -15    5.97    0.75
   0  -2  15    6.84    0.82
   0   2 -15    6.57    0.80
   0   2  15    8.27    0.80
  -1  -2 -15    8.76    0.89
   1  -2  15    9.18    0.87
  -1   2 -15    9.40    0.89
   1   2  15   10.44    0.93
   2  -2  15   28.28    1.28
  -2  -2 -15   26.61    1.36
   2   2  15   27.72    1.34
  -2   2 -15   28.78    1.38
  -3  -2 -15   19.83    1.15
   3  -2  15   19.42    1.12
   3   2  15   19.88    1.19
  -3   2 -15   22.01    1.23
  -4  -2 -15   18.14    1.18
   4  -2  15   19.02    1.12
   4   2  15   17.96    1.15
  -4   2 -15   19.77    1.21
  -5  -2 -15    2.68    0.68
   5  -2  15    0.79    0.53
   5   2  15    2.64    0.68
  -5   2 -15    1.76    0.62
   6  -2  15    2.56    0.64
  -6  -2 -15    1.73    0.66
   6   2  15    1.28    0.60
  -6   2 -15    1.63    0.67
  -7  -2 -15    8.77    1.00
  -7   2 -15    9.99    1.03
   7   2  15    9.01    1.01
   6  -3 -15    7.63    0.91
  -6  -3  15    6.08    0.82
   6   3 -15    7.30    1.01
  -6   3  15    9.18    1.06
  -5  -3  15    2.79    0.70
   5  -3 -15    3.39    0.77
  -5   3  15    2.06    0.69
   5   3 -15    4.07    0.86
   4  -3 -15   -0.63    0.52
  -4  -3  15   -0.81    0.51
   4   3 -15    0.18    0.64
  -4   3  15    0.02    0.58
   3  -3 -15    7.40    0.92
  -3  -3  15    6.85    0.88
   3   3 -15    7.24    0.98
   2  -3 -15   32.73    1.55
  -2  -3  15   30.48    1.44
   2   3 -15   30.88    1.54
   1  -3 -15   17.47    1.18
  -1  -3  15   17.29    1.12
   0  -3  15    8.88    0.92
   0  -3 -15   10.18    0.99
   0   3  15    8.35    0.96
  -1  -3 -15    3.85    0.76
   1  -3  15    5.59    0.82
   1   3  15    5.07    0.81
  -2  -3 -15    2.49    0.68
   2   3  15    3.23    0.76
  -3  -3 -15    2.42    0.69
  -3   3 -15    2.30    0.68
   3   3  15    3.13    0.76
  11   0 -16    8.73    0.91
 -11   0  16    9.65    0.95
  11   0 -16    8.89    1.06
 -10   0  16   11.10    0.97
  10   0 -16   12.78    1.08
  10   0 -16   12.75    0.99
   9   0 -16   52.69    1.87
   9   0 -16   52.36    2.03
  -9   0  16   53.69    1.88
   8   0 -16    8.30    0.94
  -8   0  16    8.04    0.88
   8   0 -16    8.26    0.84
   7   0 -16    2.79    0.66
  -7   0  16    2.27    0.62
   7   0 -16    1.95    0.55
  -6   0  16    5.72    0.72
   6   0 -16    7.30    0.84
   6   0 -16    6.94    0.74
   5   0 -16   11.40    0.87
  -5   0  16   10.67    0.93
   5   0 -16   10.88    0.90
  -4   0  16   27.21    1.32
   4   0 -16   29.63    1.34
   4   0 -16   30.23    1.31
   3   0 -16   35.14    1.46
  -3   0  16   37.22    1.47
   3   0 -16   36.72    1.41
   2   0 -16   32.42    1.40
  -2   0  16   32.11    1.38
  -1   0  16   12.30    0.90
   1   0 -16   11.93    0.96
   0   0 -16   -0.30    0.43
   0   0  16    0.26    0.45
  -1   0 -16   12.11    0.97
   1   0  16   12.08    0.96
  -2   0 -16   21.76    1.19
   2   0  16   21.53    1.14
  -3   0 -16   26.68    1.32
   3   0  16   25.55    1.24
   4   0  16   24.95    1.27
  -4   0 -16   24.98    1.34
   5   0  16   20.47    1.19
  -5   0 -16   20.02    1.24
  -6   0 -16    0.65    0.58
   6   0  16    0.78    0.56
   7   0  16    0.27    0.54
  -7   0 -16    0.87    0.62
  -8   0 -16    2.70    0.70
   8   0  16    2.75    0.70
  11  -1 -16    3.29    0.72
 -11  -1  16    5.78    0.85
  11   1 -16    3.34    0.79
 -11   1  16    3.88    0.83
 -10  -1  16    0.83    0.56
  10  -1 -16    0.73    0.58
 -10   1  16    0.67    0.67
  10   1 -16   -0.06    0.62
   9  -1 -16    5.09    0.79
  -9  -1  16    4.25    0.72
   9   1 -16    3.46    0.79
  -9   1  16    3.90    0.69
  -9   1  16    6.33    0.95
   8  -1 -16    7.00    0.81
  -8  -1  16    7.69    0.88
  -8   1  16    5.78    0.81
   8   1 -16    8.03    0.98
  -8   1  16    7.23    0.94
  -7  -1  16   28.03    1.31
   7  -1 -16   26.50    1.32
  -7   1  16   28.96    1.42
   7   1 -16   29.11    1.44
   7   1 -16   26.35    1.24
  -7   1  16   28.58    1.31
  -6  -1  16   13.35    1.01
   6  -1 -16   13.03    0.97
   6   1 -16   15.66    1.11
   6   1 -16   15.64    0.98
  -6   1  16   15.33    1.09
  -6   1  16   14.28    1.01
   5  -1 -16   22.94    1.21
  -5  -1  16   23.86    1.21
  -5   1  16   23.24    1.21
   5   1 -16   23.58    1.17
   5   1 -16   22.14    1.20
  -5   1  16   24.79    1.28
  -4  -1  16   -0.05    0.42
   4  -1 -16   -0.25    0.42
   4   1 -16    0.72    0.52
  -4   1  16    0.36    0.49
  -4   1  16    0.08    0.49
   4   1 -16   -0.52    0.44
  -3  -1  16   -0.21    0.47
   3  -1 -16    0.34    0.48
   3   1 -16    0.39    0.48
  -3   1  16    0.04    0.48
   3   1 -16    0.18    0.45
   2  -1 -16    7.74    0.79
  -2  -1  16    7.80    0.85
   2   1 -16    7.78    0.83
  -2   1  16    8.15    0.79
  -1  -1  16   16.84    1.02
   1  -1 -16   15.97    1.03
   1   1 -16   14.65    1.03
  -1   1  16   17.64    1.09
   0  -1 -16   29.75    1.36
   0  -1  16   25.74    1.30
   0   1 -16   29.57    1.34
   0   1  16   29.02    1.32
  -1  -1 -16   19.27    1.17
   1  -1  16   19.22    1.14
  -1   1 -16   17.46    1.09
   1   1  16   20.69    1.11
   2  -1  16    6.75    0.83
  -2  -1 -16    7.32    0.87
  -2   1 -16    7.50    0.88
   2   1  16    7.33    0.78
   3  -1  16    2.95    0.65
  -3  -1 -16    2.20    0.60
  -3   1 -16    1.55    0.61
   3   1  16    1.89    0.58
   4  -1  16   11.95    0.93
  -4  -1 -16   10.50    0.99
  -4   1 -16    9.52    0.92
   4   1  16   12.10    0.93
   5  -1  16    9.31    0.91
  -5  -1 -16    8.64    0.95
  -5   1 -16    7.00    0.85
   5   1  16    7.67    0.88
   6  -1  16    9.03    0.92
  -6  -1 -16   11.13    1.04
   6   1  16    7.32    0.91
  -6   1 -16   10.51    1.02
   7  -1  16    8.47    0.92
  -7  -1 -16    8.79    0.98
  -7   1 -16   10.56    0.99
   7   1  16    9.91    1.00
   9  -2 -16    3.47    0.73
  -9  -2  16    3.20    0.76
   9   2 -16    2.90    0.80
  -9   2  16    3.05    0.83
   8  -2 -16    0.76    0.56
  -8  -2  16   -0.32    0.57
   8   2 -16    0.92    0.70
  -8   2  16    0.49    0.65
   7  -2 -16    1.01    0.62
  -7  -2  16    1.15    0.62
  -7   2  16    0.75    0.62
   7   2 -16    0.94    0.69
   6  -2 -16    1.15    0.59
  -6  -2  16    0.35    0.57
   6   2 -16    0.09    0.63
  -6   2  16    2.12    0.67
   5  -2 -16    3.11    0.69
  -5  -2  16    2.92    0.64
  -5   2  16    2.16    0.69
  -5   2  16    3.82    0.70
   5   2 -16    2.90    0.76
   4  -2 -16    8.49    0.91
  -4  -2  16    8.60    0.85
   4   2 -16    6.86    0.95
  -4   2  16   11.15    0.97
  -4   2  16    9.80    0.92
  -3  -2  16    4.35    0.75
   3  -2 -16    5.51    0.82
   3   2 -16    2.64    0.70
  -3   2  16    4.65    0.72
   2  -2 -16    0.30    0.49
  -2  -2  16    0.90    0.57
  -2   2  16   -0.70    0.49
   2   2 -16    1.05    0.53
  -1  -2  16    2.87    0.69
   1  -2 -16    2.06    0.65
   1   2 -16    0.99    0.54
  -1   2  16    1.10    0.57
   0  -2 -16    0.72    0.53
   0  -2  16    0.64    0.56
   0   2 -16    0.67    0.55
   0   2  16    0.85    0.54
  -1  -2 -16    0.69    0.56
   1  -2  16    0.68    0.56
  -1   2 -16    0.16    0.52
   1   2  16    0.98    0.55
   2  -2  16    5.28    0.78
  -2  -2 -16    5.78    0.87
  -2   2 -16    7.37    0.89
   2   2  16    4.62    0.73
  -3  -2 -16    2.49    0.68
   3  -2  16    4.48    0.73
  -3   2 -16    4.10    0.76
   3   2  16    4.79    0.78
   4  -2  16    2.88    0.70
  -4  -2 -16    4.11    0.77
   4   2  16    2.88    0.72
  -4   2 -16    1.26    0.64
   5  -2  16    2.33    0.65
  -5  -2 -16    2.78    0.73
  -5   2 -16    1.98    0.65
   5   2  16    2.62    0.71
  10   0 -17   -0.12    0.60
 -10   0  17    0.73    0.61
 -10   0  17    0.14    0.57
  10   0 -17   -0.17    0.53
  -9   0  17   -0.35    0.54
   9   0 -17   -0.83    0.50
   9   0 -17   -0.24    0.51
  -9   0  17    0.22    0.54
   8   0 -17    0.47    0.60
  -8   0  17   -1.03    0.49
   8   0 -17    0.06    0.51
   7   0 -17   -0.15    0.50
   7   0 -17    0.33    0.56
  -7   0  17   -0.01    0.49
  -6   0  17   -0.64    0.45
   6   0 -17    0.50    0.47
   6   0 -17    0.16    0.52
  -5   0  17    0.21    0.54
   5   0 -17   -0.13    0.48
  -5   0  17    0.44    0.50
   5   0 -17    0.03    0.51
  -4   0  17    0.25    0.55
   4   0 -17    0.49    0.48
  -3   0  17    0.32    0.52
   3   0 -17   -0.35    0.48
   2   0 -17    0.30    0.50
  -2   0  17    0.27    0.47
  -1   0  17    0.37    0.53
   1   0 -17   -0.04    0.50
   0   0  17   -0.32    0.50
   0   0 -17   -0.40    0.50
  -1   0 -17   -0.09    0.48
   1   0  17    0.09    0.53
   2   0  17    0.25    0.53
  -2   0 -17    0.40    0.52
  -3   0 -17   -0.52    0.53
   3   0  17    0.18    0.52
   4   0  17   -0.41    0.54
  -4   0 -17    0.63    0.60
  -5   0 -17   -0.14    0.57
   5   0  17    0.63    0.58
  -6   0 -17   -0.01    0.59
   6   0  17   -0.16    0.50
   9  -1 -17   -0.10    0.52
  -9  -1  17    0.68    0.59
  -9   1  17    0.02    0.58
  -9   1  17    0.37    0.56
   9   1 -17    0.42    0.67
   8  -1 -17    1.82    0.62
  -8  -1  17    1.27    0.63
   8   1 -17    1.65    0.65
  -8   1  17    0.30    0.55
  -8   1  17    1.47    0.62
   7  -1 -17    3.28    0.67
  -7  -1  17    2.26    0.63
   7   1 -17    1.80    0.59
  -7   1  17    2.76    0.68
  -7   1  17    2.09    0.64
   7   1 -17    2.58    0.72
   6  -1 -17    3.68    0.68
  -6  -1  17    4.83    0.79
  -6   1  17    3.48    0.71
  -6   1  17    4.86    0.78
   6   1 -17    3.56    0.66
   6   1 -17    3.80    0.71
  -5  -1  17    8.73    0.92
   5  -1 -17    7.37    0.88
  -5   1  17    8.36    0.91
   5   1 -17    7.04    0.88
  -5   1  17    7.93    0.88
   5   1 -17    6.76    0.82
   4  -1 -17   14.20    1.01
  -4  -1  17   14.33    1.07
  -4   1  17   14.22    0.99
   4   1 -17   15.34    1.04
   4   1 -17   12.92    1.01
  -3  -1  17   -0.34    0.51
   3  -1 -17   -0.68    0.40
   3   1 -17   -0.01    0.51
  -3   1  17    0.67    0.56
  -2  -1  17    2.03    0.64
   2  -1 -17    1.29    0.58
  -2   1  17    1.31    0.57
   2   1 -17    1.16    0.55
  -1  -1  17    3.25    0.70
   1  -1 -17    1.98    0.59
   1   1 -17    2.21    0.64
  -1   1  17    2.80    0.64
   0  -1 -17    5.10    0.80
   0  -1  17    3.81    0.72
   0   1  17    4.61    0.75
   0   1 -17    4.43    0.73
   1  -1  17    7.18    0.82
  -1  -1 -17    8.01    0.93
  -1   1 -17    7.02    0.89
   1   1  17    7.36    0.82
  -2  -1 -17    1.28    0.61
   2  -1  17    0.66    0.59
   2   1  17    1.68    0.63
  -2   1 -17    2.38    0.64
  -3  -1 -17    4.28    0.79
   3  -1  17    2.97    0.71
  -3   1 -17    3.78    0.76
   3   1  17    2.80    0.70
  -4  -1 -17    0.84    0.62
   4  -1  17    1.54    0.64
  -4   1 -17    1.83    0.66
   4   1  17    1.84    0.65
  -5  -1 -17    0.06    0.58
   5  -1  17    0.30    0.57
  -5   1 -17   -0.75    0.57
   5   1  17    0.05    0.58
   6  -2 -17    1.00    0.62
  -6  -2  17    1.06    0.63
   6   2 -17    1.59    0.69
  -6   2  17    1.05    0.63
   5  -2 -17    3.02    0.73
  -5  -2  17    0.72    0.60
   5   2 -17    2.78    0.78
  -5   2  17    2.00    0.66
  -4  -2  17    4.78    0.81
   4  -2 -17    4.23    0.77
  -4   2  17    4.19    0.75
   4   2 -17    3.26    0.77
  -3  -2  17   20.18    1.20
   3  -2 -17   19.54    1.21
  -3   2  17   20.28    1.22
   2  -2 -17   22.33    1.32
  -2  -2  17   22.52    1.31
   2   2 -17   21.65    1.24
  -2   2  17   22.38    1.27
  -1  -2  17    7.39    0.95
   1  -2 -17    7.18    0.93
  -1   2  17    8.96    0.97
   1   2 -17    8.26    0.92
   0  -2 -17    1.63    0.65
   0  -2  17    1.54    0.61
   0   2  17    2.19    0.70
   0   2 -17    1.90    0.63
   1  -2  17    1.41    0.64
  -1  -2 -17    1.10    0.59
   1   2  17    1.37    0.64
  -1   2 -17    1.54    0.62
   2  -2  17    9.97    0.99
  -2  -2 -17    8.98    1.00
  -2   2 -17   10.27    1.03
   2   2  17    9.27    0.93
   3  -2  17    5.36    0.79
  -3  -2 -17    7.53    0.99
   3   2  17    6.92    0.88
  -3   2 -17    6.84    0.94
  -8   0  18   17.10    1.19
   8   0 -18   14.84    1.11
  -8   0  18   16.25    1.19
  -7   0  18   14.36    1.13
  -7   0  18   15.88    1.15
   7   0 -18   16.67    1.16
  -6   0  18   25.04    1.37
   6   0 -18   25.56    1.32
  -6   0  18   24.30    1.33
  -5   0  18    1.84    0.66
   5   0 -18    1.73    0.59
  -4   0  18    3.84    0.72
   4   0 -18    3.74    0.69
  -3   0  18    4.37    0.77
   3   0 -18    6.01    0.86
   2   0 -18   13.54    1.08
  -2   0  18   12.50    0.99
  -1   0  18   21.55    1.27
   1   0 -18   22.64    1.32
   0   0  18    6.77    0.91
   0   0 -18    7.00    0.85
   1   0  18    7.09    0.93
  -1   0 -18    8.57    0.98
  -2   0 -18   11.59    1.03
   2   0  18   11.37    1.05
  -3   0 -18   11.62    1.08
   3   0  18   10.93    1.04
  -4   0 -18   24.01    1.41
   4   0  18   21.62    1.26
  -7  -1  18    5.86    0.85
   7  -1 -18    6.67    0.93
   7   1 -18    6.15    0.92
  -7   1  18    8.40    0.90
  -7   1  18    7.47    0.92
   6  -1 -18    7.60    0.88
  -6  -1  18    5.61    0.83
   6   1 -18    8.34    0.90
   6   1 -18    5.75    0.86
  -6   1  18    6.46    0.88
  -6   1  18    6.65    0.89
   5  -1 -18   16.18    1.18
  -5  -1  18   14.31    1.07
   5   1 -18   15.44    1.09
  -5   1  18   17.27    1.16
  -4  -1  18   12.02    1.07
   4  -1 -18   11.95    1.06
  -4   1  18   13.00    1.07
   4   1 -18   11.35    1.01
   3  -1 -18    4.57    0.80
  -3  -1  18    4.78    0.83
   3   1 -18    3.18    0.70
  -3   1  18    6.24    0.89
   2  -1 -18    0.81    0.59
  -2  -1  18    2.18    0.64
  -2   1  18    1.54    0.61
   2   1 -18    1.32    0.64
  -1  -1  18    0.30    0.57
   1  -1 -18    0.06    0.56
   1   1 -18    0.12    0.52
  -1   1  18    0.29    0.54
   0  -1 -18    2.14    0.65
   0  -1  18    3.28    0.75
   0   1 -18    1.34    0.64
   0   1  18    3.76    0.71
  -1  -1 -18   11.02    1.06
   1  -1  18   13.52    1.09
  -1   1 -18   11.52    1.07
   1   1  18   12.76    1.07
   2  -1  18    8.52    0.90
  -2  -1 -18    6.17    0.88
   2   1  18    7.00    0.93
  -2   1 -18    8.72    0.94
  -3  -1 -18   16.02    1.22
   3  -1  18   15.29    1.15
  -3   1 -18   15.89    1.22
   3   1  18   14.17    1.14
   4   0 -19    0.10    0.56
  -4   0  19    0.09    0.60
  -3   0  19    0.54    0.58
   3   0 -19   -0.39    0.49
   2   0 -19    0.13    0.57
  -2   0  19    0.14    0.58
   1   0 -19    0.17    0.59
  -1   0  19   -0.87    0.50
   0   0 -19    1.01    0.66
   0   0  19    0.98    0.64
   0   0   0    0.00    0.00
;
_shelx_hkl_checksum     63991
_shelx_res_file
;
TITL pm in P2(1)/c
CELL 0.71073  13.0171   3.8488  13.5989  90.000  96.062  90.000
ZERR    4.00   0.0007   0.0002   0.0007   0.000   0.001   0.000
LATT  1
SYMM -X, 0.5+Y, 0.5-Z
SFAC C H N O BR
UNIT 28 16 4 4 4
TEMP -148
SIZE 0.22 0.10 0.04
ACTA
L.S. 16
BOND
BOND $H
CONF
LIST 4
FMAP 2
PLAN 20
EQIV $1 -x+1, y-1/2, -z+3/2
HTAB
HTAB O1 N1_$1
HTAB O1 Br1A
HTAB O1 Br1a_$1
DFIX 0.84 O1 H1
SIMU C1 > Br1a
RIGU C1 > Br1a
SIMU C3 > N1a
RIGU C3 > N1a
SADI C3 Br1 C1 Br1a
SADI 0.02 C1 C7 C3 C7a
SADI 0.02 C7 N1 C7a N1a
SADI 0.04 C2 Br1 C4 Br1 C2 Br1a C6 Br1a
SADI 0.04 C6 C7 C2 C7 C4 C7a C2 C7a
SADI 0.02 C1 N1 C3 N1a
SADI 0.04 C2 N1a C4 N1a
REM FLAT N1 C7 C1 C2 C3 Br1 C4 C5 C6
REM FLAT N1a C7a C1 Br1a C2 C3 C4 C5 C6
EADP N1a C7a Br1
REM EXTI    0.000000
WGHT    0.024100    0.232800
FVAR       0.20021   0.92715
O1    4    0.709272    0.409260    0.764251    11.00000    0.01750    0.04139 =
         0.01936   -0.00459   -0.00259    0.00212
H1    2    0.648274    0.419566    0.744958    11.00000   -1.50000
REM  Q1    1   0.7840  0.4521  0.8848   1.00000  0.05    0.37
C1    1    0.661223    0.609052    0.922511    11.00000    0.01742    0.01909 =
         0.02162    0.00209    0.00079   -0.00124
PART 1
C7    1    0.564793    0.733834    0.878604    21.00000    0.01864    0.02553 =
         0.02367   -0.00025    0.00436    0.00148
N1    3    0.486161    0.842125    0.843432    21.00000    0.02168    0.03693 =
         0.02534    0.00049    0.00125    0.00379
PART 2
BR1A  5    0.521551    0.770679    0.868371   -21.00000    0.02922    0.03077 =
         0.03961   -0.00036    0.00347    0.00145
PART 0
C2    1    0.730126    0.457509    0.862561    11.00000    0.01725    0.01862 =
         0.01904    0.00155   -0.00074   -0.00243
C3    1    0.826916    0.356383    0.908184    11.00000    0.01606    0.01726 =
         0.02239    0.00146    0.00117   -0.00092
PART 1
BR1   5    0.923968    0.159822    0.828339    21.00000    0.01502    0.02106 =
         0.02437   -0.00176    0.00305    0.00176
PART 2
C7A   1    0.897896    0.192088    0.857733   -21.00000    0.01502    0.02106 =
         0.02437   -0.00176    0.00305    0.00176
N1A   3    0.965778    0.130685    0.813754   -21.00000    0.01502    0.02106 =
         0.02437   -0.00176    0.00305    0.00176
PART 0
C4    1    0.853343    0.398195    1.008537    11.00000    0.01976    0.02516 =
         0.02405    0.00472   -0.00367   -0.00056
AFIX  43
H4    2    0.919440    0.325882    1.037647    11.00000   -1.20000
AFIX   0
C5    1    0.783498    0.545967    1.067279    11.00000    0.02905    0.03252 =
         0.01762    0.00270   -0.00234   -0.00043
AFIX  43
H5    2    0.801729    0.573856    1.136329    11.00000   -1.20000
AFIX   0
C6    1    0.687386    0.651919    1.024461    11.00000    0.02355    0.02652 =
         0.02150    0.00033    0.00430   -0.00043
AFIX  43
H6    2    0.639374    0.753224    1.063988    11.00000   -1.20000
AFIX   0
HKLF 4
REM  pm in P2(1)/c
REM R1 =  0.0203 for    1776 Fo > 4sig(Fo)  and  0.0246 for all    1977 data
REM    110 parameters refined using    102 restraints
END
WGHT      0.0241      0.2328
REM Instructions for potential hydrogen bonds
HTAB O1 N1_$1
HTAB O1 Br1A
HTAB O1 Br1A_$1
EQIV $2 -x+1, -y+2, -z+2
HTAB C6 N1_$2
HTAB C6 Br1A_$2
REM Highest difference peak  0.370,  deepest hole -0.447,  1-sigma level  0.065
Q1    1   0.7840  0.4514  0.8848  11.00000  0.05    0.37
Q2    1   0.7388  0.6004  1.0400  11.00000  0.05    0.37
Q3    1   0.9181  0.0163  0.7864  11.00000  0.05    0.36
Q4    1   0.8275  0.3350  0.9603  11.00000  0.05    0.34
Q5    1   0.9278  0.0290  0.8759  11.00000  0.05    0.34
Q6    1   0.6716  0.6088  0.9737  11.00000  0.05    0.34
Q7    1   0.9037  0.2762  0.8741  11.00000  0.05    0.31
Q8    1   0.6821  0.4906  0.8849  11.00000  0.05    0.30
Q9    1   0.7007  0.5494  0.8926  11.00000  0.05    0.30
Q10   1   0.9161  0.3459  0.7972  11.00000  0.05    0.29
Q11   1   0.7217  0.4530  0.8210  11.00000  0.05    0.27
Q12   1   0.8176  0.5142  1.0297  11.00000  0.05    0.27
Q13   1   0.6211  0.6399  0.9012  11.00000  0.05    0.25
Q14   1   0.9505  0.2921  0.8767  11.00000  0.05    0.25
Q15   1   0.8663  0.1606  0.7977  11.00000  0.05    0.24
Q16   1   0.9818  0.1333  0.8582  11.00000  0.05    0.23
Q17   1   0.4747  0.9576  0.8002  11.00000  0.05    0.21
Q18   1   0.8364  0.2324  0.7372  11.00000  0.05    0.20
Q19   1   0.8798  0.3386  1.0206  11.00000  0.05    0.19
Q20   1   0.9987  0.1622  0.9363  11.00000  0.05    0.18
;
_shelx_res_checksum     44889
