# Supplementary material for: Crystal structure of 3-bromo-2-hy­droxy­benzo­nitrile
Source: Acta Crystallogr E Crystallogr Commun. 2015 Jun 27;71(Pt 7):o523–4. doi: 10.1107/S2056989015011974 (PMC4518954; doi:10.1107/S2056989015011974)
Supplement: Supplementary file 2 [file e-71-0o523-Isup2.hkl]

data_I                                                                          
_shelx_title ' pm in P2(1)/c'                                                   
_shelx_refln_list_code          4                                               
_shelx_F_calc_maximum      155.28                                               
_exptl_crystal_F_000       384.00                                               
_reflns_d_resolution_high  0.7102                                               
                                                                                
loop_                                                                           
 _space_group_symop_operation_xyz                                               
 'x, y, z'                                                                      
 '-x, y+1/2, -z+1/2'                                                            
 '-x, -y, -z'                                                                   
 'x, -y-1/2, z-1/2'                                                             
                                                                                
_cell_length_a    13.0171                                                       
_cell_length_b     3.8488                                                       
_cell_length_c    13.5989                                                       
_cell_angle_alpha  90.000                                                       
_cell_angle_beta   96.062                                                       
_cell_angle_gamma  90.000                                                       
                                                                                
_shelx_F_squared_multiplier     1.000                                           
                                                                                
loop_                                                                           
 _refln_index_h                                                                 
 _refln_index_k                                                                 
 _refln_index_l                                                                 
 _refln_F_squared_calc                                                          
 _refln_F_squared_meas                                                          
 _refln_F_squared_sigma                                                         
 _refln_observed_status                                                         
   2   0   0         83.36        113.63         4.35 o                         
   3   0   0          0.46          6.52         1.25 o                         
   4   0   0         81.49         80.67         4.01 o                         
   5   0   0      12780.83      12833.88       234.95 o                         
   6   0   0       2711.64       2638.50        52.87 o                         
   7   0   0       4697.15       4710.41        53.29 o                         
   8   0   0       5406.38       5576.77        75.23 o                         
   9   0   0       1544.34       1582.51        25.64 o                         
  10   0   0         60.96         71.60         5.06 o                         
  11   0   0        853.65        881.19        12.83 o                         
  12   0   0       2393.28       2480.65        30.33 o                         
  13   0   0       2193.54       2244.99        33.74 o                         
  14   0   0       2629.21       2642.77        38.93 o                         
  15   0   0        498.66        529.04        15.88 o                         
  16   0   0          3.31          4.53        10.10 o                         
  17   0   0        121.58        152.98        15.95 o                         
  18   0   0        212.39        178.89        24.20 o                         
   1   1   0       2253.68       2385.32        16.54 o                         
   2   1   0      13917.37      14602.83       120.27 o                         
   3   1   0       5330.06       5548.12        40.10 o                         
   4   1   0       5515.68       5340.77        36.10 o                         
   5   1   0       2154.37       2237.30        16.68 o                         
   6   1   0        175.48        160.36         3.16 o                         
   7   1   0        305.32        326.72         4.78 o                         
   8   1   0        304.30        314.11         5.04 o                         
   9   1   0       2154.10       2162.40        18.11 o                         
  10   1   0       5147.10       5133.96        37.83 o                         
  11   1   0       1297.53       1300.79        13.24 o                         
  12   1   0        599.88        600.45        10.72 o                         
  13   1   0          2.96         12.20         5.16 o                         
  14   1   0        204.30        213.16        10.26 o                         
  15   1   0        854.65        892.84        21.10 o                         
  16   1   0        613.36        574.69        15.99 o                         
  17   1   0        547.44        533.38        16.10 o                         
   0   2   0       1143.14       1139.86        20.67 o                         
   1   2   0        181.49        189.02         3.69 o                         
   2   2   0       3099.46       3177.29        22.99 o                         
   3   2   0         50.57         56.03         3.11 o                         
   4   2   0        234.90        247.98         5.26 o                         
   5   2   0        556.86        564.29         8.32 o                         
   6   2   0        434.52        431.04         9.04 o                         
   7   2   0        902.92        900.23        16.74 o                         
   8   2   0        685.80        654.22        10.28 o                         
   9   2   0         50.01         51.41         4.16 o                         
  10   2   0          0.23          4.05         3.08 o                         
  11   2   0         61.55         58.40         5.02 o                         
  12   2   0        441.74        414.64        10.81 o                         
  13   2   0        341.41        334.87        12.53 o                         
  14   2   0        108.73        102.60         8.80 o                         
  15   2   0         15.23         10.45         7.13 o                         
  16   2   0        123.34        142.58        11.10 o                         
   1   3   0        222.35        233.48         6.37 o                         
   2   3   0         56.90         61.56         3.85 o                         
   3   3   0         98.36         92.97         4.82 o                         
   4   3   0          0.63          1.88         2.90 o                         
   5   3   0        138.37        136.14         5.67 o                         
   6   3   0        324.98        316.68        11.16 o                         
   7   3   0          1.32          2.96         3.38 o                         
   8   3   0        147.04        138.52         6.24 o                         
   9   3   0          6.33         11.29         3.70 o                         
  10   3   0        259.89        260.60         8.37 o                         
  11   3   0          8.01          2.27         4.50 o                         
  12   3   0          2.29          0.95         5.33 o                         
  13   3   0          7.55         15.76         7.25 o                         
  14   3   0         26.21         27.95         7.74 o                         
  15   3   0         44.05         47.53         9.11 o                         
   0   4   0       1361.55       1354.25        31.66 o                         
   1   4   0        742.04        721.75        29.53 o                         
   2   4   0         53.54         58.41         6.55 o                         
   3   4   0         30.57         39.71         5.17 o                         
   4   4   0        262.66        245.17         7.75 o                         
   5   4   0        539.16        536.85        10.84 o                         
   6   4   0         69.88         74.80         5.78 o                         
   7   4   0        461.40        448.24        10.48 o                         
   8   4   0        353.77        350.49         9.84 o                         
   9   4   0        111.24        110.57         7.20 o                         
  10   4   0          5.31          2.29         5.21 o                         
  11   4   0         47.33         40.10         7.00 o                         
  12   4   0        358.48        361.62        12.70 o                         
   1   5   0        134.38        133.83        10.19 o                         
   2   5   0        678.75        701.94        18.17 o                         
   3   5   0        897.61        884.17        20.45 o                         
   4   5   0        131.02        144.28        10.64 o                         
   5   5   0        281.65        296.75        13.07 o                         
   6   5   0         87.26         96.90         9.79 o                         
   7   5   0          0.85          5.21         7.31 o                         
 -17   1   1        298.08        323.95        13.28 o                         
 -16   1   1        626.08        641.44        16.39 o                         
 -15   1   1        186.52        179.31        10.42 o                         
 -14   1   1        385.71        402.40        16.76 o                         
 -13   1   1        102.56        104.97         6.81 o                         
 -12   1   1         73.50         75.14         4.67 o                         
 -11   1   1        223.55        224.31         5.33 o                         
 -10   1   1         97.02        107.06         4.09 o                         
  -9   1   1       1492.06       1481.48        13.60 o                         
  -8   1   1       1711.25       1713.41        14.69 o                         
  -7   1   1       1499.02       1565.53        14.12 o                         
  -6   1   1          5.19          6.58         1.33 o                         
  -5   1   1         36.26         31.32         2.21 o                         
  -4   1   1        421.21        413.54         4.24 o                         
  -3   1   1       4462.75       4579.41        36.55 o                         
  -2   1   1      16717.95      17676.04       148.69 o                         
  -1   1   1         19.92         22.33         2.25 o                         
   0   1   1       1791.50       1936.15        12.84 o                         
   1   1   1        672.03        694.44         5.80 o                         
   2   1   1         12.64         25.87         3.93 o                         
   3   1   1       3552.66       3698.31        25.38 o                         
   4   1   1        587.87        576.11         5.59 o                         
   5   1   1       1873.03       1896.58        14.60 o                         
   6   1   1       3939.19       4102.45        27.55 o                         
   7   1   1        163.07        156.73         3.57 o                         
   8   1   1        776.91        834.78         8.83 o                         
   9   1   1        363.56        386.74         6.05 o                         
  10   1   1        513.55        508.30         9.11 o                         
  11   1   1       1140.48       1168.33        12.98 o                         
  12   1   1        742.23        765.54        17.58 o                         
  13   1   1        122.61        138.04         8.37 o                         
  14   1   1         29.34         29.81         6.81 o                         
  15   1   1         53.72         45.58         7.40 o                         
  16   1   1        153.42        148.04        10.49 o                         
  17   1   1        214.52        195.94        11.85 o                         
 -17   2   1        472.60        499.89        18.73 o                         
 -16   2   1         62.19         61.22         8.63 o                         
 -15   2   1         91.22         94.29         9.13 o                         
 -14   2   1        449.62        456.18        30.11 o                         
 -13   2   1       1001.25        971.20        16.87 o                         
 -12   2   1       2180.64       2129.07        22.36 o                         
 -11   2   1        965.75        963.02        17.43 o                         
 -10   2   1         21.26         23.66         4.10 o                         
  -9   2   1        627.54        626.02        10.26 o                         
  -8   2   1          7.85         16.33         3.03 o                         
  -7   2   1       3242.50       3159.05        29.15 o                         
  -6   2   1       4934.58       4797.97        40.97 o                         
  -5   2   1       2979.77       2978.85        26.94 o                         
  -4   2   1       7317.25       7572.59        60.78 o                         
  -3   2   1        223.37        217.19         4.83 o                         
  -2   2   1       2347.68       2471.19        18.37 o                         
  -1   2   1       2413.28       2383.38        17.82 o                         
   0   2   1       1310.05       1293.56        10.78 o                         
   1   2   1       7373.36       7383.90        49.82 o                         
   2   2   1       2529.46       2384.50        17.90 o                         
   3   2   1       2070.23       2082.84        16.82 o                         
   4   2   1         65.09         71.36         2.73 o                         
   5   2   1         16.08         29.50         3.17 o                         
   6   2   1       2109.63       2090.06        20.64 o                         
   7   2   1       3080.61       3073.01        26.38 o                         
   8   2   1       5216.76       5097.67        44.35 o                         
   9   2   1        973.73        984.15        13.35 o                         
  10   2   1        271.07        263.78         7.69 o                         
  11   2   1         20.80         17.39         4.45 o                         
  12   2   1        448.88        425.45        12.99 o                         
  13   2   1       1020.52       1022.16        29.31 o                         
  14   2   1        732.83        713.27        17.73 o                         
  15   2   1        932.11        938.42        20.79 o                         
  16   2   1        303.35        337.14        22.58 o                         
 -15   3   1        791.70        851.92        20.89 o                         
 -14   3   1        686.48        691.66        18.16 o                         
 -13   3   1         57.91         64.04         7.03 o                         
 -12   3   1         25.06         19.64         5.16 o                         
 -11   3   1        346.91        352.09         9.07 o                         
 -10   3   1       1006.77       1014.80        15.29 o                         
  -9   3   1       1979.93       1929.80        22.24 o                         
  -8   3   1        871.24        831.63        13.56 o                         
  -7   3   1       1917.36       1832.26        21.68 o                         
  -6   3   1        481.05        490.71         9.24 o                         
  -5   3   1        293.79        273.96         7.31 o                         
  -4   3   1       3240.95       3174.35        29.81 o                         
  -3   3   1       2180.87       2123.04        22.59 o                         
  -2   3   1       3999.33       3895.55        34.60 o                         
  -1   3   1       1903.50       1909.97        16.02 o                         
   0   3   1        495.14        477.86         6.36 o                         
   1   3   1          0.30          2.88         1.92 o                         
   2   3   1        375.59        356.33         9.62 o                         
   3   3   1       2397.78       2360.98        23.33 o                         
   4   3   1       2424.19       2370.48        23.75 o                         
   5   3   1       2877.67       2841.99        27.66 o                         
   6   3   1       1862.33       1797.25        21.63 o                         
   7   3   1        203.36        210.36         6.77 o                         
   8   3   1        229.81        232.10         7.40 o                         
   9   3   1        591.29        590.58        11.30 o                         
  10   3   1       1519.10       1480.85        19.21 o                         
  11   3   1       1421.45       1391.43        24.71 o                         
  12   3   1        543.01        535.18        15.46 o                         
  13   3   1        240.49        235.43        12.10 o                         
  14   3   1         54.82         69.07         9.17 o                         
  15   3   1         34.74         11.80         9.04 o                         
 -12   4   1        275.73        260.85        11.38 o                         
 -11   4   1        434.55        440.27        12.04 o                         
 -10   4   1        156.53        140.91         7.98 o                         
  -9   4   1          1.41         -0.90         4.92 o                         
  -8   4   1        286.56        273.84         9.02 o                         
  -7   4   1        225.51        211.41         8.26 o                         
  -6   4   1        732.87        723.82        12.82 o                         
  -5   4   1        906.18        888.66        13.93 o                         
  -4   4   1        517.11        502.07        12.26 o                         
  -3   4   1         40.84         44.35         4.67 o                         
  -2   4   1          0.67          3.00         5.07 o                         
  -1   4   1        336.27        337.38        11.15 o                         
   0   4   1        989.51        968.38        18.42 o                         
   1   4   1       1195.53       1200.17        20.86 o                         
   2   4   1        359.58        343.34        11.16 o                         
   3   4   1        555.15        545.55        11.90 o                         
   4   4   1        135.86        132.89         7.27 o                         
   5   4   1         65.69         66.81         5.52 o                         
   6   4   1       1192.86       1141.26        26.11 o                         
   7   4   1        456.91        452.14        10.57 o                         
   8   4   1        407.92        417.20        10.66 o                         
   9   4   1        345.43        352.95        19.19 o                         
  10   4   1        111.90        119.94        10.51 o                         
  11   4   1          6.73          2.25         6.13 o                         
  12   4   1         26.03         23.78         8.05 o                         
  -7   5   1          7.27          9.41         7.50 o                         
  -6   5   1         21.72         19.56         7.81 o                         
  -5   5   1          0.58          5.98         7.85 o                         
  -4   5   1         23.36         20.55         7.67 o                         
  -3   5   1         31.27         27.46         7.35 o                         
  -2   5   1         30.00         36.50         7.87 o                         
  -1   5   1         87.63         83.60         9.15 o                         
   0   5   1         78.48         98.41         9.38 o                         
   1   5   1          3.86          2.64         8.20 o                         
   2   5   1         12.64         14.16         7.36 o                         
   3   5   1         35.22         32.36         7.84 o                         
   4   5   1        187.44        177.79        11.52 o                         
   5   5   1         50.61         54.45         8.65 o                         
   6   5   1          1.11          5.27         7.43 o                         
 -18   0   2        948.15        928.90        42.67 o                         
 -17   0   2        415.09        404.94        28.19 o                         
 -16   0   2        728.04        733.39        23.76 o                         
 -15   0   2        174.05        170.97        10.83 o                         
 -14   0   2        226.29        226.11         9.31 o                         
 -13   0   2        412.38        415.98         9.75 o                         
 -12   0   2        508.21        533.56        10.26 o                         
 -11   0   2       7655.55       7633.19        76.74 o                         
 -10   0   2       6036.37       6072.48        61.93 o                         
  -9   0   2        468.66        500.29        13.47 o                         
  -8   0   2          5.65         10.74         2.67 o                         
  -7   0   2        922.93        924.43        12.92 o                         
  -6   0   2       4691.14       5047.63        55.91 o                         
  -5   0   2      13872.90      13700.39       241.75 o                         
  -4   0   2       4434.15       4632.84        44.87 o                         
  -3   0   2       5447.01       5702.71        78.69 o                         
  -2   0   2          9.08          0.18         1.29 o                         
  -1   0   2       2311.85       2376.26        60.40 o                         
   0   0   2       1044.23       1017.32        15.26 o                         
   1   0   2      13814.50      12902.23       384.00 o                         
   2   0   2      12779.31      12872.95       375.59 o                         
   3   0   2      14699.51      14309.85       226.53 o                         
   4   0   2       9604.10      10309.91       108.67 o                         
   5   0   2         16.16         39.65         5.11 o                         
   6   0   2       3904.24       4170.42        41.81 o                         
   7   0   2       1679.86       1647.06        19.34 o                         
   8   0   2       2509.22       2439.82        27.30 o                         
   9   0   2       6867.47       6901.18        68.49 o                         
  10   0   2       2067.44       2041.65        24.73 o                         
  11   0   2        807.42        793.18        16.51 o                         
  12   0   2        122.42        120.86         8.46 o                         
  13   0   2        411.33        408.10        13.07 o                         
  14   0   2       1285.19       1357.21        25.40 o                         
  15   0   2       1070.99       1102.81        23.22 o                         
  16   0   2       1018.18       1040.43        30.08 o                         
  17   0   2        469.73        454.11        25.57 o                         
 -18   1   2          6.09         16.10         8.69 o                         
 -17   1   2        149.35        147.18        10.34 o                         
 -16   1   2        334.72        311.53        12.31 o                         
 -15   1   2        962.23        966.83        19.14 o                         
 -14   1   2        869.48        879.11        15.47 o                         
 -13   1   2       1250.89       1213.41        16.42 o                         
 -12   1   2        188.85        178.02         7.51 o                         
 -11   1   2        121.99        111.23         4.92 o                         
 -10   1   2        408.06        425.78         6.71 o                         
  -9   1   2       4048.70       4051.68        30.33 o                         
  -8   1   2       4991.94       4980.51        35.79 o                         
  -7   1   2       2059.60       2087.28        16.66 o                         
  -6   1   2       3315.23       3424.59        24.81 o                         
  -5   1   2         12.96         23.83         2.97 o                         
  -4   1   2       1378.32       1444.39        11.26 o                         
  -3   1   2       2746.64       2702.59        19.07 o                         
  -2   1   2         41.14         61.28         1.70 o                         
  -1   1   2      24111.97      24171.36       159.19 o                         
   0   1   2       3334.79       3437.25        23.50 o                         
   1   1   2       4050.44       4140.80        28.07 o                         
   2   1   2         38.90         40.02         1.66 o                         
   3   1   2         90.75        104.73         2.22 o                         
   4   1   2       9471.51       9742.43        64.46 o                         
   5   1   2       4095.33       4113.03        28.96 o                         
   6   1   2       3607.60       3567.45        25.88 o                         
   7   1   2       2067.60       2045.66        16.53 o                         
   8   1   2        314.62        305.13         7.47 o                         
   9   1   2         87.17         95.61         3.71 o                         
  10   1   2        926.18        899.45        10.87 o                         
  11   1   2       1502.51       1503.86        21.00 o                         
  12   1   2       1601.25       1605.24        25.16 o                         
  13   1   2       1485.65       1439.89        23.85 o                         
  14   1   2        203.16        205.14        10.43 o                         
  15   1   2          3.91         11.14         6.36 o                         
  16   1   2         68.69         72.59         8.91 o                         
  17   1   2        277.16        263.02        13.11 o                         
 -17   2   2        201.25        226.66        16.06 o                         
 -16   2   2         37.05         32.65         7.76 o                         
 -15   2   2          1.40         10.31         6.65 o                         
 -14   2   2          0.94         -1.05         4.47 o                         
 -13   2   2        227.01        217.05        11.07 o                         
 -12   2   2        426.32        399.94         9.63 o                         
 -11   2   2        300.27        309.67         8.36 o                         
 -10   2   2         90.69         90.00         5.43 o                         
  -9   2   2        396.07        378.26        10.99 o                         
  -8   2   2        152.25        147.68         6.84 o                         
  -7   2   2        662.71        619.64        10.01 o                         
  -6   2   2        611.40        580.78         8.80 o                         
  -5   2   2        710.59        669.09         9.21 o                         
  -4   2   2         96.61        102.39         3.99 o                         
  -3   2   2       2357.30       2393.44        19.59 o                         
  -2   2   2         99.77        119.87         2.74 o                         
  -1   2   2         51.81         51.88         3.03 o                         
   0   2   2        278.91        294.93         4.70 o                         
   1   2   2       1109.99       1122.39        10.02 o                         
   2   2   2       1748.54       1774.23        14.14 o                         
   3   2   2        788.39        783.95         7.66 o                         
   4   2   2          6.38         13.85         1.54 o                         
   5   2   2        312.99        315.32         5.25 o                         
   6   2   2         14.71         16.19         2.23 o                         
   7   2   2        368.87        376.88        12.16 o                         
   8   2   2        701.89        697.71        10.56 o                         
   9   2   2        496.05        481.19        11.02 o                         
  10   2   2        183.25        187.70         8.65 o                         
  11   2   2        187.88        175.46         9.52 o                         
  12   2   2          2.32          1.79         5.42 o                         
  13   2   2         27.44         21.18         6.45 o                         
  14   2   2        341.52        344.57        14.84 o                         
  15   2   2        228.23        232.80        12.21 o                         
  16   2   2         41.91         29.42         8.38 o                         
 -15   3   2          2.77          3.54         7.70 o                         
 -14   3   2         19.22         22.06         6.56 o                         
 -13   3   2          4.79          1.58         4.74 o                         
 -12   3   2          9.57          8.21         4.87 o                         
 -11   3   2        137.27        136.55         9.56 o                         
 -10   3   2          0.51          5.19         4.10 o                         
  -9   3   2        168.65        175.17         7.00 o                         
  -8   3   2        158.96        155.54         7.06 o                         
  -7   3   2          7.33          6.88         3.42 o                         
  -6   3   2        209.01        208.32         6.48 o                         
  -5   3   2         27.35         26.35         3.63 o                         
  -4   3   2        523.19        517.19        10.23 o                         
  -3   3   2        225.58        223.50         6.21 o                         
  -2   3   2         50.87         64.89         3.62 o                         
  -1   3   2        151.63        147.35         4.40 o                         
   0   3   2        448.57        433.98         6.48 o                         
   1   3   2         85.40         93.58         3.56 o                         
   2   3   2        114.70        120.18         4.98 o                         
   3   3   2         12.79         13.25         2.98 o                         
   4   3   2         42.15         44.26         3.84 o                         
   5   3   2        112.18        110.57         6.23 o                         
   6   3   2        132.14        131.64         5.75 o                         
   7   3   2          1.14         11.08         3.66 o                         
   8   3   2          0.13          0.21         3.51 o                         
   9   3   2         24.47         30.82         4.60 o                         
  10   3   2         24.62         29.88         5.46 o                         
  11   3   2         11.42          6.66         5.46 o                         
  12   3   2          1.11         -4.61         6.27 o                         
  13   3   2         12.46         13.98         7.49 o                         
  14   3   2         14.47         32.59         8.66 o                         
 -12   4   2         85.75         86.33         8.72 o                         
 -11   4   2        505.01        492.77        13.53 o                         
 -10   4   2        424.10        418.28        11.07 o                         
  -9   4   2        162.37        159.85         8.37 o                         
  -8   4   2         33.07         30.58         5.25 o                         
  -7   4   2        141.29        136.13         7.36 o                         
  -6   4   2        994.23        968.98        15.06 o                         
  -5   4   2        156.04        157.52         6.46 o                         
  -4   4   2        412.58        406.02         9.48 o                         
  -3   4   2        265.67        251.22         7.54 o                         
  -2   4   2        126.63        122.57         8.07 o                         
  -1   4   2          3.69          5.01         5.10 o                         
   0   4   2         75.16         77.24         6.91 o                         
   1   4   2        578.52        555.47        24.92 o                         
   2   4   2       1085.92       1054.16        19.34 o                         
   3   4   2        407.69        400.87        10.84 o                         
   4   4   2        524.61        523.57        10.70 o                         
   5   4   2         33.85         49.71         5.25 o                         
   6   4   2         37.86         41.23         5.27 o                         
   7   4   2        235.44        245.24         8.54 o                         
   8   4   2        361.31        344.50         9.98 o                         
   9   4   2        460.99        467.54        11.59 o                         
  10   4   2         81.57         75.28         7.60 o                         
  11   4   2         54.42         58.72        11.49 o                         
  -6   5   2        201.59        200.52        12.10 o                         
  -5   5   2         13.76          9.31         8.68 o                         
  -4   5   2         25.12         31.88         7.78 o                         
  -3   5   2        201.52        222.11        15.05 o                         
  -2   5   2        555.56        588.74        19.72 o                         
  -1   5   2        605.78        627.14        33.60 o                         
   0   5   2        466.07        461.35        15.30 o                         
   1   5   2        183.89        196.11        14.05 o                         
   2   5   2         58.30         57.62         8.28 o                         
   3   5   2        234.51        240.12        12.30 o                         
   4   5   2        765.61        769.49        21.97 o                         
   5   5   2        354.44        360.60        17.90 o                         
   6   5   2        266.38        278.02        13.31 o                         
 -17   1   3         49.13         75.07         9.76 o                         
 -16   1   3         61.88         72.35         8.05 o                         
 -15   1   3         61.70         52.70         5.60 o                         
 -14   1   3        259.98        257.64        11.52 o                         
 -13   1   3       1975.40       1972.37        29.79 o                         
 -12   1   3       1111.95       1116.83        15.27 o                         
 -11   1   3        229.25        236.60         7.71 o                         
 -10   1   3         15.96         17.15         2.57 o                         
  -9   1   3          7.86         18.91         2.93 o                         
  -8   1   3        993.32       1027.43        11.55 o                         
  -7   1   3       2034.39       2038.51        17.62 o                         
  -6   1   3        307.34        300.73         4.38 o                         
  -5   1   3       2293.59       2487.59        19.63 o                         
  -4   1   3        766.66        819.63         7.85 o                         
  -3   1   3        119.33        120.07         2.39 o                         
  -2   1   3       2410.91       2345.94        20.56 o                         
  -1   1   3       1283.50       1313.98        11.37 o                         
   0   1   3       4950.44       5111.06        34.49 o                         
   1   1   3       3250.62       3253.53        22.73 o                         
   2   1   3       1730.92       1793.30        13.53 o                         
   3   1   3        895.34        970.84         9.31 o                         
   4   1   3        582.58        634.43         6.54 o                         
   5   1   3        731.93        664.25         9.14 o                         
   6   1   3        795.15        771.87         9.01 o                         
   7   1   3       2293.01       2320.06        18.47 o                         
   8   1   3        511.09        522.93        10.46 o                         
   9   1   3        205.93        196.63         5.57 o                         
  10   1   3         91.68         79.59         4.67 o                         
  11   1   3        343.68        373.71         8.30 o                         
  12   1   3        278.03        314.00         9.30 o                         
  13   1   3        346.88        327.95        21.17 o                         
  14   1   3        716.20        706.39        21.31 o                         
  15   1   3        162.37        160.04        10.60 o                         
  16   1   3          0.18         -1.92         6.83 o                         
  17   1   3         42.75         33.62         8.32 o                         
 -17   2   3        708.90        727.47        26.11 o                         
 -16   2   3        493.84        461.52        16.76 o                         
 -15   2   3        942.45        907.11        16.38 o                         
 -14   2   3        263.67        254.33         8.96 o                         
 -13   2   3         73.29         83.07         6.14 o                         
 -12   2   3        948.13        938.43        14.67 o                         
 -11   2   3       1736.29       1706.61        20.42 o                         
 -10   2   3       2579.12       2528.67        26.21 o                         
  -9   2   3        846.06        838.82        12.57 o                         
  -8   2   3       1013.43        995.19        13.57 o                         
  -7   2   3          7.99         13.16         2.88 o                         
  -6   2   3        418.76        431.57         7.69 o                         
  -5   2   3        915.62        903.97        11.25 o                         
  -4   2   3       1882.75       1770.68        16.67 o                         
  -3   2   3      11574.48      11859.45        78.12 o                         
  -2   2   3       4417.93       4508.04        31.69 o                         
  -1   2   3         92.02         83.09         3.08 o                         
   0   2   3         18.56         23.36         1.79 o                         
   1   2   3       1519.36       1493.04        12.45 o                         
   2   2   3       5785.64       5710.48        39.55 o                         
   3   2   3       3458.16       3407.32        24.96 o                         
   4   2   3       2407.39       2297.39        21.93 o                         
   5   2   3       2356.44       2294.57        22.43 o                         
   6   2   3        145.79        144.95         4.40 o                         
   7   2   3        470.34        477.95         7.46 o                         
   8   2   3       1382.93       1342.67        15.89 o                         
   9   2   3       1598.28       1624.47        20.80 o                         
  10   2   3       1806.17       1851.44        23.30 o                         
  11   2   3       1155.77       1128.51        20.68 o                         
  12   2   3        303.76        329.23        17.65 o                         
  13   2   3         12.00         12.22         6.37 o                         
  14   2   3         59.26         54.98         8.28 o                         
  15   2   3        692.40        665.05        18.43 o                         
  16   2   3        834.36        816.71        23.71 o                         
 -15   3   3        450.63        499.27        18.44 o                         
 -14   3   3        784.46        794.71        19.24 o                         
 -13   3   3       1119.18       1105.53        17.77 o                         
 -12   3   3        993.13        981.89        17.56 o                         
 -11   3   3         78.22         82.23         6.16 o                         
 -10   3   3          1.36          3.36         4.98 o                         
  -9   3   3        665.78        649.18        17.92 o                         
  -8   3   3       1456.28       1422.07        21.67 o                         
  -7   3   3       1807.96       1743.87        20.08 o                         
  -6   3   3       1141.07       1115.17        14.73 o                         
  -5   3   3       2721.23       2662.17        26.45 o                         
  -4   3   3        294.07        293.73         7.50 o                         
  -3   3   3        199.75        201.70         6.00 o                         
  -2   3   3       1808.65       1718.53        18.37 o                         
  -1   3   3       2709.31       2680.00        23.03 o                         
   0   3   3       5176.19       5181.00        37.38 o                         
   1   3   3       1330.30       1277.63        12.16 o                         
   2   3   3        572.87        565.22         8.11 o                         
   3   3   3          1.19          3.63         2.82 o                         
   4   3   3         49.60         48.95         4.01 o                         
   5   3   3       2301.83       2270.71        23.46 o                         
   6   3   3       2416.06       2385.13        26.75 o                         
   7   3   3       2384.36       2371.87        27.02 o                         
   8   3   3        628.61        610.75        12.63 o                         
   9   3   3        286.87        287.74        11.27 o                         
  10   3   3         57.75         68.29         6.45 o                         
  11   3   3        474.00        478.11        14.75 o                         
  12   3   3        807.92        833.59        19.61 o                         
  13   3   3        739.55        794.83        20.20 o                         
  14   3   3        528.73        522.20        16.98 o                         
 -12   4   3        107.69        101.21         7.34 o                         
 -11   4   3        350.45        363.69        10.12 o                         
 -10   4   3        685.36        713.62        12.97 o                         
  -9   4   3        257.71        246.13         8.41 o                         
  -8   4   3        119.35        127.00         6.76 o                         
  -7   4   3         50.29         43.87         5.53 o                         
  -6   4   3         10.22         12.70         5.30 o                         
  -5   4   3       1148.55       1072.48        16.63 o                         
  -4   4   3       1021.42        975.22        14.54 o                         
  -3   4   3        596.75        597.86        15.79 o                         
  -2   4   3        439.83        439.78        12.66 o                         
  -1   4   3        196.82        181.62         9.10 o                         
   0   4   3         38.98         44.05         6.35 o                         
   1   4   3        279.93        296.84        13.40 o                         
   2   4   3        581.85        552.47        13.78 o                         
   3   4   3        869.30        845.36        17.35 o                         
   4   4   3        543.54        537.68        12.18 o                         
   5   4   3        374.70        374.51         9.38 o                         
   6   4   3        146.58        139.77         7.15 o                         
   7   4   3         68.73         74.89         6.56 o                         
   8   4   3        369.57        364.28        10.11 o                         
   9   4   3        547.84        550.17        13.72 o                         
  10   4   3        550.33        575.96        16.70 o                         
  11   4   3        231.31        258.79        12.72 o                         
  -6   5   3         95.09         99.08        10.14 o                         
  -5   5   3          2.07         -4.08         6.69 o                         
  -4   5   3          1.21          7.57         7.21 o                         
  -3   5   3          8.41          1.77         6.93 o                         
  -2   5   3         61.23         64.65         8.60 o                         
  -1   5   3         27.03         39.16         7.84 o                         
   0   5   3         34.69         32.41         7.75 o                         
   1   5   3         30.57         35.29         7.81 o                         
   2   5   3         16.65         13.36         7.10 o                         
   3   5   3          5.52          8.90         9.33 o                         
   4   5   3          0.52         -4.98         6.91 o                         
   5   5   3         97.91        101.78         9.70 o                         
   6   5   3         18.38         10.86         8.17 o                         
 -15   0   4       1745.80       1762.42        22.79 o                         
 -14   0   4       1189.87       1191.15        19.34 o                         
 -13   0   4        199.61        222.76         8.61 o                         
 -12   0   4          1.38          4.92         3.97 o                         
 -11   0   4        150.45        173.84         8.66 o                         
 -10   0   4       3281.55       3323.20        37.06 o                         
  -9   0   4       5680.57       5700.59        57.92 o                         
  -8   0   4       2706.91       2702.34        30.12 o                         
  -7   0   4       6009.21       6375.51        62.76 o                         
  -6   0   4        331.76        377.04         7.12 o                         
  -5   0   4       4501.61       4761.09        47.00 o                         
  -4   0   4      11521.62      11556.05       181.50 o                         
  -3   0   4       1183.67       1224.40        13.81 o                         
  -2   0   4      20479.42      19986.05       257.90 o                         
  -1   0   4       4732.97       4810.06        46.02 o                         
   0   0   4       3570.01       3545.93        40.16 o                         
   1   0   4       3313.50       3164.73        31.56 o                         
   2   0   4        517.80        520.28         9.24 o                         
   3   0   4       9692.77       9522.74       131.04 o                         
   4   0   4       6278.39       6296.54        70.84 o                         
   5   0   4       6093.40       6217.73        70.75 o                         
   6   0   4       2698.04       2673.68        44.23 o                         
   7   0   4        477.76        462.50        11.09 o                         
   8   0   4        386.57        394.84        10.73 o                         
   9   0   4       2728.59       2766.95        40.29 o                         
  10   0   4       1756.50       1858.16        28.46 o                         
  11   0   4       2788.12       2761.68        39.21 o                         
  12   0   4       3226.69       3061.71        43.24 o                         
  13   0   4        276.60        307.97        12.10 o                         
  14   0   4        136.46        125.27        10.46 o                         
  15   0   4        258.64        263.08        12.89 o                         
  16   0   4        790.88        847.18        43.54 o                         
  17   0   4        896.72        891.69        52.27 o                         
 -17   1   4        309.00        313.69        18.09 o                         
 -16   1   4         56.79         64.45         8.71 o                         
 -15   1   4        402.27        382.82        11.28 o                         
 -14   1   4        860.55        845.34        13.89 o                         
 -13   1   4        568.37        560.54        10.99 o                         
 -12   1   4       1861.97       1874.78        24.18 o                         
 -11   1   4       1351.26       1319.89        14.76 o                         
 -10   1   4        406.86        402.92         6.67 o                         
  -9   1   4         47.62         58.34         3.26 o                         
  -8   1   4        716.85        699.73         8.05 o                         
  -7   1   4       2181.02       2179.27        22.69 o                         
  -6   1   4       7489.57       7483.74        51.16 o                         
  -5   1   4       3517.28       3721.89        28.34 o                         
  -4   1   4       4398.06       4589.25        31.92 o                         
  -3   1   4        203.49        234.69         4.37 o                         
  -2   1   4         30.69         38.10         2.08 o                         
  -1   1   4       4499.95       4464.23        30.71 o                         
   0   1   4       3973.24       3978.63        27.62 o                         
   1   1   4       6073.67       6255.03        42.21 o                         
   2   1   4       4844.71       4830.40        33.26 o                         
   3   1   4       1987.57       2089.31        15.91 o                         
   4   1   4          6.71          6.20         1.36 o                         
   5   1   4       1239.08       1302.48        11.29 o                         
   6   1   4       2269.31       2277.83        18.90 o                         
   7   1   4       2667.12       2691.96        21.02 o                         
   8   1   4       2954.78       3009.95        25.49 o                         
   9   1   4       1134.20       1094.60        17.43 o                         
  10   1   4        644.61        601.66        14.84 o                         
  11   1   4        107.21         93.62         5.45 o                         
  12   1   4        385.92        377.09        10.51 o                         
  13   1   4       1452.05       1463.03        32.50 o                         
  14   1   4       1124.31       1111.03        21.79 o                         
  15   1   4        534.28        529.66        15.86 o                         
  16   1   4        113.55        130.37        10.54 o                         
  17   1   4          6.83          3.75         7.68 o                         
 -16   2   4        211.14        209.33        21.47 o                         
 -15   2   4         18.89         22.66         6.52 o                         
 -14   2   4        195.16        195.13        12.07 o                         
 -13   2   4         65.23         70.11         5.96 o                         
 -12   2   4         21.60         22.98         4.58 o                         
 -11   2   4        294.54        292.36         8.32 o                         
 -10   2   4        382.76        367.52         8.56 o                         
  -9   2   4        482.95        479.28         9.26 o                         
  -8   2   4        632.95        623.40        10.16 o                         
  -7   2   4         86.89         85.18         4.56 o                         
  -6   2   4          2.11          2.02         2.15 o                         
  -5   2   4         13.91         16.81         2.01 o                         
  -4   2   4        974.63        939.01         9.29 o                         
  -3   2   4        593.96        604.63         6.61 o                         
  -2   2   4       1740.62       1763.34        14.34 o                         
  -1   2   4         12.71         13.63         1.71 o                         
   0   2   4        626.95        631.47         8.28 o                         
   1   2   4         48.11         43.89         2.35 o                         
   2   2   4         21.83         35.53         2.91 o                         
   3   2   4       2138.34       2239.38        17.76 o                         
   4   2   4       1363.36       1395.05        12.40 o                         
   5   2   4        427.78        409.52         5.86 o                         
   6   2   4        115.35        115.93         3.81 o                         
   7   2   4         11.74         15.44         2.67 o                         
   8   2   4          6.01          8.14         3.61 o                         
   9   2   4        236.76        231.30         7.71 o                         
  10   2   4        313.57        284.06        10.49 o                         
  11   2   4        370.16        378.46        12.30 o                         
  12   2   4        170.26        172.90        10.23 o                         
  13   2   4         47.80         53.41        11.99 o                         
  14   2   4         16.13         19.35         7.71 o                         
  15   2   4         58.06         65.26         9.19 o                         
  16   2   4         66.82         49.04         9.25 o                         
 -15   3   4         44.95         50.99         7.96 o                         
 -14   3   4         13.80         13.98         6.14 o                         
 -13   3   4         16.77          8.69         5.45 o                         
 -12   3   4          2.07          0.00         5.00 o                         
 -11   3   4         75.02         88.68         7.51 o                         
 -10   3   4          7.12         10.66         4.48 o                         
  -9   3   4          3.59          3.32         3.98 o                         
  -8   3   4         17.40         17.01         3.76 o                         
  -7   3   4          4.05          2.94         3.11 o                         
  -6   3   4          5.98         12.78         3.42 o                         
  -5   3   4        662.94        669.29        10.75 o                         
  -4   3   4          0.82          3.32         2.96 o                         
  -3   3   4          3.95         13.52         3.11 o                         
  -2   3   4         18.33         21.04         3.13 o                         
  -1   3   4         18.31         28.66         2.82 o                         
   0   3   4         92.85        100.57         4.18 o                         
   1   3   4          0.89          6.83         2.26 o                         
   2   3   4          0.64          7.02         2.66 o                         
   3   3   4        285.74        280.16         6.92 o                         
   4   3   4        115.77        119.10         6.03 o                         
   5   3   4          2.79          2.61         3.19 o                         
   6   3   4          5.42          5.57         3.46 o                         
   7   3   4          7.03          5.71         3.64 o                         
   8   3   4         51.13         56.94         5.69 o                         
   9   3   4         12.96         14.64         4.95 o                         
  10   3   4         52.55         66.54         7.66 o                         
  11   3   4          1.00          1.48         6.37 o                         
  12   3   4        100.52         82.72         8.96 o                         
  13   3   4         29.52         26.98         8.34 o                         
  14   3   4          1.92          5.92         8.02 o                         
 -12   4   4          0.68          4.09         6.24 o                         
 -11   4   4         18.65         20.85         5.91 o                         
 -10   4   4        169.42        177.50         8.43 o                         
  -9   4   4        489.80        509.36        11.94 o                         
  -8   4   4        180.66        182.28         8.08 o                         
  -7   4   4        664.27        636.00        12.48 o                         
  -6   4   4         17.80         14.32         4.58 o                         
  -5   4   4        240.56        218.02         7.78 o                         
  -4   4   4        324.06        317.93         8.68 o                         
  -3   4   4        512.62        502.59        12.98 o                         
  -2   4   4        655.60        627.63        21.54 o                         
  -1   4   4        358.02        365.06        11.62 o                         
   0   4   4          2.36          6.98         5.11 o                         
   1   4   4         47.64         57.23         8.06 o                         
   2   4   4        126.54        122.87         9.58 o                         
   3   4   4        485.94        469.47        13.18 o                         
   4   4   4        782.85        747.27        14.11 o                         
   5   4   4        338.31        347.55        10.32 o                         
   6   4   4         46.07         50.03         5.42 o                         
   7   4   4         86.35         93.45         6.47 o                         
   8   4   4         11.01         18.48         5.92 o                         
   9   4   4        209.00        199.16        11.50 o                         
  10   4   4        230.73        246.43        12.34 o                         
  11   4   4        203.17        224.16        28.38 o                         
  -6   5   4        533.34        538.17        16.77 o                         
  -5   5   4        332.30        365.68        16.53 o                         
  -4   5   4        150.43        150.96        10.86 o                         
  -3   5   4         67.68         70.65         9.04 o                         
  -2   5   4         37.41         32.83         8.03 o                         
  -1   5   4        190.38        212.11        11.47 o                         
   0   5   4        378.27        406.57        14.40 o                         
   1   5   4        730.30        751.27        18.61 o                         
   2   5   4        386.48        392.12        22.62 o                         
   3   5   4        285.55        275.28        12.71 o                         
   4   5   4          7.39         17.62         7.52 o                         
   5   5   4         59.46         54.90         8.93 o                         
 -17   1   5        141.60        130.49        15.88 o                         
 -16   1   5         94.48        105.58        15.31 o                         
 -15   1   5          7.07         14.35         6.05 o                         
 -14   1   5          1.70          0.02         5.28 o                         
 -13   1   5         82.01         83.98         6.63 o                         
 -12   1   5        707.15        722.50        12.03 o                         
 -11   1   5       1246.95       1240.48        14.16 o                         
 -10   1   5        609.15        593.65         8.19 o                         
  -9   1   5        642.92        676.71         9.47 o                         
  -8   1   5         21.51         26.37         2.32 o                         
  -7   1   5       1358.74       1416.95        14.44 o                         
  -6   1   5        874.79        915.99         9.48 o                         
  -5   1   5        288.24        262.63         6.72 o                         
  -4   1   5       2496.86       2551.80        19.19 o                         
  -3   1   5       1682.69       1829.19        14.35 o                         
  -2   1   5         48.19         60.40         2.55 o                         
  -1   1   5        104.96        103.03         3.01 o                         
   0   1   5       1343.50       1382.67        11.36 o                         
   1   1   5       1294.34       1200.97        10.22 o                         
   2   1   5       1080.61       1034.00         9.22 o                         
   3   1   5       1576.99       1588.88        13.60 o                         
   4   1   5       1604.89       1630.99        13.45 o                         
   5   1   5         12.85         12.54         1.70 o                         
   6   1   5        318.29        332.63         5.29 o                         
   7   1   5       1202.28       1189.26        12.47 o                         
   8   1   5        834.11        853.33        19.56 o                         
   9   1   5        948.93        907.45        23.55 o                         
  10   1   5        536.68        496.15         9.49 o                         
  11   1   5         12.20         15.30         3.96 o                         
  12   1   5        150.76        140.29         9.30 o                         
  13   1   5         17.51         34.77         6.96 o                         
  14   1   5        273.90        260.93        13.47 o                         
  15   1   5        312.65        301.41        13.09 o                         
  16   1   5         59.25         54.63         8.79 o                         
 -16   2   5        299.60        303.03        14.67 o                         
 -15   2   5        210.68        219.18        11.27 o                         
 -14   2   5       1142.39       1129.21        21.50 o                         
 -13   2   5       1781.28       1748.83        23.96 o                         
 -12   2   5         43.67         45.18         5.18 o                         
 -11   2   5          3.65          5.58         3.86 o                         
 -10   2   5        629.07        601.58        11.64 o                         
  -9   2   5       2126.84       2130.78        25.35 o                         
  -8   2   5       3820.12       3852.00        35.50 o                         
  -7   2   5       1082.86       1058.96        14.91 o                         
  -6   2   5       1309.48       1347.05        16.76 o                         
  -5   2   5         10.57         14.09         2.18 o                         
  -4   2   5        241.16        244.80         4.35 o                         
  -3   2   5       2982.20       2855.27        21.73 o                         
  -2   2   5       2218.83       2225.92        17.63 o                         
  -1   2   5       4302.39       4311.15        31.08 o                         
   0   2   5       2701.37       2712.69        20.83 o                         
   1   2   5       1403.39       1435.71        12.64 o                         
   2   2   5        500.07        518.28         6.69 o                         
   3   2   5        343.37        344.80         5.44 o                         
   4   2   5       2229.29       2131.71        17.50 o                         
   5   2   5       3296.37       3240.50        24.91 o                         
   6   2   5       3195.33       3181.46        24.83 o                         
   7   2   5        692.97        669.35        11.92 o                         
   8   2   5        564.52        533.65        12.05 o                         
   9   2   5        334.56        303.75        10.61 o                         
  10   2   5       1791.90       1712.91        26.64 o                         
  11   2   5       1051.29       1019.77        23.87 o                         
  12   2   5        561.70        571.52        15.77 o                         
  13   2   5        564.00        562.58        16.36 o                         
  14   2   5        131.25        135.83        13.97 o                         
  15   2   5          1.23          9.57         7.73 o                         
 -14   3   5         55.71         49.49         8.42 o                         
 -13   3   5        388.15        384.77        12.10 o                         
 -12   3   5        957.52        936.20        18.71 o                         
 -11   3   5       1803.26       1826.22        22.89 o                         
 -10   3   5        893.12        891.74        15.66 o                         
  -9   3   5        239.81        248.85         8.04 o                         
  -8   3   5         14.76         18.78         4.14 o                         
  -7   3   5        382.33        383.06         8.79 o                         
  -6   3   5       1550.38       1524.24        18.20 o                         
  -5   3   5       1914.95       1883.35        20.65 o                         
  -4   3   5       2561.85       2513.23        25.30 o                         
  -3   3   5       1218.52       1195.57        14.77 o                         
  -2   3   5        164.38        176.54         5.84 o                         
  -1   3   5         35.61         35.56         4.27 o                         
   0   3   5       1082.15       1058.77        11.09 o                         
   1   3   5       2948.11       2919.41        26.48 o                         
   2   3   5       3375.85       3341.36        28.43 o                         
   3   3   5       1059.56       1029.92        13.53 o                         
   4   3   5        473.36        449.01         8.74 o                         
   5   3   5        104.80        101.51         5.47 o                         
   6   3   5        107.86        111.41         5.85 o                         
   7   3   5       1502.27       1469.77        20.28 o                         
   8   3   5       1570.09       1516.91        21.14 o                         
   9   3   5       1367.88       1388.70        23.96 o                         
  10   3   5        877.35        881.29        25.21 o                         
  11   3   5         72.16         66.55         8.25 o                         
  12   3   5        187.81        196.90        11.98 o                         
  13   3   5        102.70        111.27        10.52 o                         
 -11   4   5          1.88          2.40         5.97 o                         
 -10   4   5        299.63        294.87        12.92 o                         
  -9   4   5        448.37        461.87        15.12 o                         
  -8   4   5        658.80        648.37        13.06 o                         
  -7   4   5        133.45        156.11         7.65 o                         
  -6   4   5        249.33        260.30         9.41 o                         
  -5   4   5         63.91         53.70         5.32 o                         
  -4   4   5         38.50         43.21         4.95 o                         
  -3   4   5        598.42        577.75        11.11 o                         
  -2   4   5        701.15        715.51        16.06 o                         
  -1   4   5       1308.39       1318.68        22.42 o                         
   0   4   5        489.46        479.06        13.31 o                         
   1   4   5         41.94         44.01         6.39 o                         
   2   4   5         54.07         48.86         6.57 o                         
   3   4   5         79.99         75.26         7.41 o                         
   4   4   5        664.23        653.61        13.39 o                         
   5   4   5        453.20        464.28        10.59 o                         
   6   4   5        572.65        588.28        11.99 o                         
   7   4   5        222.61        197.50         9.14 o                         
   8   4   5         26.80         37.83         6.54 o                         
   9   4   5         26.39         17.20         7.24 o                         
  10   4   5         64.53         40.29         8.50 o                         
  -5   5   5         52.18         55.84         8.95 o                         
  -4   5   5         16.54         19.26         7.74 o                         
  -3   5   5         74.92         75.65         9.51 o                         
  -2   5   5         19.73         12.17         7.54 o                         
  -1   5   5         57.91         60.46         8.63 o                         
   0   5   5         38.27         37.88         7.79 o                         
   1   5   5         23.33         19.15         7.61 o                         
   2   5   5        109.21         98.69         9.76 o                         
   3   5   5         19.34         19.50         7.67 o                         
   4   5   5          1.19         -1.38         7.13 o                         
 -17   0   6        191.34        202.60        23.45 o                         
 -16   0   6        258.99        296.91        24.95 o                         
 -15   0   6       1207.35       1186.39        20.58 o                         
 -14   0   6       1539.20       1552.41        26.60 o                         
 -13   0   6       2297.66       2232.13        33.56 o                         
 -12   0   6       1440.34       1395.14        23.82 o                         
 -11   0   6        213.39        209.22         7.66 o                         
 -10   0   6        119.16        146.72         8.39 o                         
  -9   0   6       1838.63       1876.01        23.19 o                         
  -8   0   6       1671.92       1709.79        21.18 o                         
  -7   0   6       5317.76       5141.57        52.00 o                         
  -6   0   6       3509.31       3534.59        36.86 o                         
  -5   0   6       5415.87       5751.31        56.43 o                         
  -4   0   6         60.77         54.85         4.50 o                         
  -3   0   6          8.36         28.14         3.99 o                         
  -2   0   6      10389.00      10595.20       114.64 o                         
  -1   0   6       3205.09       2976.28        30.70 o                         
   0   0   6       5625.12       5538.15        54.06 o                         
   1   0   6       8394.46       8508.71        82.58 o                         
   2   0   6       4593.73       4759.11        52.78 o                         
   3   0   6        497.61        545.70        14.40 o                         
   4   0   6       2206.93       2221.57        29.76 o                         
   5   0   6       4614.41       4492.20        60.42 o                         
   6   0   6       5526.39       5376.43        64.12 o                         
   7   0   6       2984.40       3029.58        40.17 o                         
   8   0   6        558.97        579.56        16.59 o                         
   9   0   6        371.82        370.21        11.58 o                         
  10   0   6        151.61        149.02         8.94 o                         
  11   0   6        307.92        335.36        12.46 o                         
  12   0   6       1922.39       1893.70        31.46 o                         
  13   0   6       1775.59       1742.55        34.63 o                         
  14   0   6        867.89        872.87        21.32 o                         
  15   0   6        314.81        328.29        17.57 o                         
  16   0   6         81.91         90.46        14.21 o                         
 -17   1   6        659.53        673.68        31.94 o                         
 -16   1   6        673.19        688.81        16.89 o                         
 -15   1   6        957.87        947.54        20.10 o                         
 -14   1   6         13.95         25.69         6.29 o                         
 -13   1   6        139.17        147.85         9.62 o                         
 -12   1   6        710.90        718.75        15.18 o                         
 -11   1   6       1632.24       1618.29        18.36 o                         
 -10   1   6       2142.01       2168.22        23.39 o                         
  -9   1   6       1067.18       1032.83        11.09 o                         
  -8   1   6        832.07        827.87         9.27 o                         
  -7   1   6         62.32         78.64         3.45 o                         
  -6   1   6        817.48        844.10         8.76 o                         
  -5   1   6       3791.61       3733.47        32.56 o                         
  -4   1   6       2365.06       2379.52        18.39 o                         
  -3   1   6       5729.02       5831.49        40.34 o                         
  -2   1   6       1388.36       1367.58        11.55 o                         
  -1   1   6       1654.43       1734.13        13.94 o                         
   0   1   6       1285.48       1275.90        13.46 o                         
   1   1   6        252.95        236.82         3.99 o                         
   2   1   6       4928.81       4775.44        33.69 o                         
   3   1   6       5593.70       5731.44        39.95 o                         
   4   1   6       3482.85       3443.42        25.49 o                         
   5   1   6        522.23        520.32         6.26 o                         
   6   1   6         87.38        102.47         3.81 o                         
   7   1   6        399.91        406.89         8.01 o                         
   8   1   6       2804.68       2735.62        26.86 o                         
   9   1   6        784.76        800.07        12.16 o                         
  10   1   6        930.79        942.28        13.85 o                         
  11   1   6       1301.07       1244.08        16.77 o                         
  12   1   6        323.67        326.97        11.49 o                         
  13   1   6         21.48         19.25         6.61 o                         
  14   1   6        140.69        159.74        10.77 o                         
  15   1   6        598.92        643.20        17.81 o                         
  16   1   6        936.10        988.63        25.18 o                         
 -16   2   6         78.10         61.20         8.58 o                         
 -15   2   6        163.74        152.01        10.64 o                         
 -14   2   6        163.06        157.67        10.12 o                         
 -13   2   6        263.65        270.11        11.24 o                         
 -12   2   6         82.75         78.72         7.60 o                         
 -11   2   6          2.44          5.82         4.42 o                         
 -10   2   6          0.87          0.40         3.46 o                         
  -9   2   6         44.80         51.60         4.44 o                         
  -8   2   6        377.24        380.90         8.19 o                         
  -7   2   6       1572.66       1496.31        18.99 o                         
  -6   2   6        162.47        153.18         5.39 o                         
  -5   2   6        412.65        393.30         6.62 o                         
  -4   2   6         79.08         83.07         3.28 o                         
  -3   2   6          2.91          9.29         1.93 o                         
  -2   2   6        758.02        757.30         8.30 o                         
  -1   2   6        548.90        571.90         7.06 o                         
   0   2   6       1322.41       1326.06        12.15 o                         
   1   2   6        221.71        209.09         4.43 o                         
   2   2   6          4.27          8.75         2.00 o                         
   3   2   6        143.02        161.20         5.25 o                         
   4   2   6        112.05        108.23         3.89 o                         
   5   2   6        562.46        592.19         7.66 o                         
   6   2   6        716.05        702.88         9.51 o                         
   7   2   6        374.60        394.36         8.18 o                         
   8   2   6        304.79        310.99         9.14 o                         
   9   2   6         18.28         14.15         5.52 o                         
  10   2   6        153.03        169.59        15.74 o                         
  11   2   6         34.16         34.47         6.96 o                         
  12   2   6        106.54         91.54        15.42 o                         
  13   2   6        244.68        257.93        12.91 o                         
  14   2   6        248.62        255.01        19.16 o                         
  15   2   6         10.81          0.36         8.16 o                         
 -14   3   6          1.72          1.15         6.99 o                         
 -13   3   6          3.11         -2.01         6.56 o                         
 -12   3   6          0.09         -5.90         5.90 o                         
 -11   3   6         25.46         20.88         5.73 o                         
 -10   3   6         43.13         51.74         6.20 o                         
  -9   3   6          7.31          7.16         4.63 o                         
  -8   3   6        101.02         95.25         5.91 o                         
  -7   3   6          1.21         -2.36         3.43 o                         
  -6   3   6          8.08         12.30         3.74 o                         
  -5   3   6          0.12          4.57         3.34 o                         
  -4   3   6         12.38         21.21         3.66 o                         
  -3   3   6          8.64         15.08         3.37 o                         
  -2   3   6        190.19        182.85         6.29 o                         
  -1   3   6          0.81          3.38         2.57 o                         
   0   3   6         59.46         64.81         3.63 o                         
   1   3   6        160.36        173.64         4.88 o                         
   2   3   6          7.71          3.20         2.83 o                         
   3   3   6        182.77        177.17         5.70 o                         
   4   3   6          7.59          7.71         3.38 o                         
   5   3   6          2.21          5.51         3.52 o                         
   6   3   6         22.17         16.33         4.38 o                         
   7   3   6         40.10         40.14         5.20 o                         
   8   3   6        117.53        117.99        10.08 o                         
   9   3   6         16.11          7.22         5.95 o                         
  10   3   6         62.15         50.79         7.91 o                         
  11   3   6        115.73        103.49         9.53 o                         
  12   3   6         52.04         52.84         8.72 o                         
  13   3   6         29.35         23.36         8.68 o                         
 -11   4   6          3.65          2.06         6.31 o                         
 -10   4   6          0.09          0.42         5.85 o                         
  -9   4   6         40.97         31.26         6.29 o                         
  -8   4   6        198.17        212.75         8.70 o                         
  -7   4   6        391.73        383.33        10.20 o                         
  -6   4   6        601.14        614.60        12.26 o                         
  -5   4   6         63.58         65.23         5.69 o                         
  -4   4   6         33.22         36.50         4.96 o                         
  -3   4   6         10.79         12.53         4.33 o                         
  -2   4   6        257.22        256.75        12.93 o                         
  -1   4   6        619.11        605.61        20.67 o                         
   0   4   6        420.85        387.49        12.16 o                         
   1   4   6        272.54        274.89        14.73 o                         
   2   4   6        344.89        329.92        12.03 o                         
   3   4   6         37.20         42.43         6.58 o                         
   4   4   6         50.50         52.13         6.05 o                         
   5   4   6        605.26        621.55        12.32 o                         
   6   4   6        358.77        345.43        11.29 o                         
   7   4   6        248.90        268.37        10.42 o                         
   8   4   6         40.26         37.54         7.86 o                         
   9   4   6         14.97         11.24         8.32 o                         
  10   4   6         34.60         37.17         8.46 o                         
  -4   5   6        483.52        505.06        16.25 o                         
  -3   5   6        398.16        432.05        15.25 o                         
  -2   5   6        291.10        305.97        13.60 o                         
  -1   5   6          1.61          0.47         6.94 o                         
   0   5   6         14.38         15.64         7.30 o                         
   1   5   6         88.49         84.98         9.98 o                         
   2   5   6        198.23        204.25        12.57 o                         
   3   5   6        829.93        843.26        29.66 o                         
 -17   1   7        275.39        284.51        12.70 o                         
 -16   1   7        165.74        145.27        10.30 o                         
 -15   1   7        218.46        182.06        10.38 o                         
 -14   1   7        345.37        351.32        12.09 o                         
 -13   1   7          8.16         -0.12         5.46 o                         
 -12   1   7         17.51         14.59         5.35 o                         
 -11   1   7        374.03        365.20         9.54 o                         
 -10   1   7        408.37        408.87        10.18 o                         
  -9   1   7        902.50        920.03        14.12 o                         
  -8   1   7        582.04        585.77         8.73 o                         
  -7   1   7        725.84        742.05         8.59 o                         
  -6   1   7          3.12          7.25         1.84 o                         
  -5   1   7        177.51        187.47         3.86 o                         
  -4   1   7       2118.60       2110.04        16.93 o                         
  -3   1   7        827.82        788.01         8.01 o                         
  -2   1   7       1168.39       1186.56        10.67 o                         
  -1   1   7       2160.91       2317.64        18.11 o                         
   0   1   7        608.57        608.20         6.87 o                         
   1   1   7       1627.16       1741.64        14.49 o                         
   2   1   7        463.50        467.18         6.04 o                         
   3   1   7        647.23        565.62         6.77 o                         
   4   1   7       1579.44       1510.07        13.29 o                         
   5   1   7        597.17        616.36        11.08 o                         
   6   1   7          7.96         12.58         3.09 o                         
   7   1   7        606.28        586.54        10.86 o                         
   8   1   7         16.41         19.29         3.73 o                         
   9   1   7       1055.09       1067.90        14.91 o                         
  10   1   7       1076.70       1073.65        15.26 o                         
  11   1   7        349.68        370.48        11.49 o                         
  12   1   7        197.65        199.26         9.24 o                         
  13   1   7         78.71         86.00         7.45 o                         
  14   1   7         16.38         12.81         9.27 o                         
  15   1   7        183.75        189.01        11.99 o                         
 -16   2   7          5.40         10.52         7.57 o                         
 -15   2   7        147.35        166.89        11.21 o                         
 -14   2   7        349.60        337.05        26.11 o                         
 -13   2   7        847.84        813.62        18.36 o                         
 -12   2   7       1144.93       1130.51        21.12 o                         
 -11   2   7        817.79        771.27        18.31 o                         
 -10   2   7        468.90        473.59        12.77 o                         
  -9   2   7         17.04         11.40         4.72 o                         
  -8   2   7        928.73        929.12        16.11 o                         
  -7   2   7       1594.51       1664.25        18.67 o                         
  -6   2   7       2227.09       2195.66        22.38 o                         
  -5   2   7       2539.55       2516.62        31.85 o                         
  -4   2   7       1251.39       1293.56        12.30 o                         
  -3   2   7        182.83        194.23         4.45 o                         
  -2   2   7        113.71        110.43         4.82 o                         
  -1   2   7       2905.20       2908.73        22.75 o                         
   0   2   7       3535.49       3495.66        26.53 o                         
   1   2   7       3687.58       3650.79        27.62 o                         
   2   2   7       1145.63       1135.40        11.39 o                         
   3   2   7        346.35        338.89         5.92 o                         
   4   2   7          9.20         10.96         2.42 o                         
   5   2   7        248.64        247.00         5.33 o                         
   6   2   7       2032.59       1996.83        19.24 o                         
   7   2   7        953.64        923.58        18.63 o                         
   8   2   7       1268.62       1268.38        20.38 o                         
   9   2   7       1874.50       1805.58        27.71 o                         
  10   2   7        280.58        279.74        11.69 o                         
  11   2   7        513.84        514.81        16.79 o                         
  12   2   7        305.62        308.44        12.96 o                         
  13   2   7        832.43        879.70        26.07 o                         
  14   2   7        946.21       1052.38        23.60 o                         
 -14   3   7        392.04        376.11        14.44 o                         
 -13   3   7          5.11         11.16         6.98 o                         
 -12   3   7          9.15         13.96         6.82 o                         
 -11   3   7        383.31        389.84        13.32 o                         
 -10   3   7       1007.72       1007.27        20.20 o                         
  -9   3   7       2541.79       2477.17        30.23 o                         
  -8   3   7        693.61        678.21        13.54 o                         
  -7   3   7        230.64        251.56         7.70 o                         
  -6   3   7          5.06          9.12         3.69 o                         
  -5   3   7         76.38         78.53         5.50 o                         
  -4   3   7       1817.75       1793.89        20.15 o                         
  -3   3   7       1991.17       1931.22        21.01 o                         
  -2   3   7       2210.93       2184.25        23.34 o                         
  -1   3   7       1236.61       1235.07        13.85 o                         
   0   3   7        442.79        457.45        10.60 o                         
   1   3   7        383.50        378.21         8.65 o                         
   2   3   7        706.94        695.18         9.30 o                         
   3   3   7       1782.53       1765.22        20.72 o                         
   4   3   7       1676.74       1686.86        19.39 o                         
   5   3   7       1349.72       1349.11        17.00 o                         
   6   3   7        291.84        273.48         9.01 o                         
   7   3   7        107.00        116.24         8.32 o                         
   8   3   7        157.65        146.36         9.35 o                         
   9   3   7        530.02        518.86        15.06 o                         
  10   3   7        777.06        814.92        19.21 o                         
  11   3   7       1299.88       1337.16        25.87 o                         
  12   3   7        558.24        597.58        24.74 o                         
 -11   4   7        268.23        292.24        13.76 o                         
 -10   4   7         16.21         14.44         7.36 o                         
  -9   4   7         22.65         25.32         6.52 o                         
  -8   4   7        154.13        150.17         9.10 o                         
  -7   4   7        651.70        651.09        14.47 o                         
  -6   4   7        516.87        529.24        11.65 o                         
  -5   4   7        300.39        314.63         9.35 o                         
  -4   4   7        215.93        229.41         8.63 o                         
  -3   4   7          7.34         13.75         4.54 o                         
  -2   4   7         89.29        103.80         6.94 o                         
  -1   4   7        171.58        181.81         9.96 o                         
   0   4   7        425.03        427.92        12.77 o                         
   1   4   7       1373.97       1343.65        22.78 o                         
   2   4   7        485.56        501.58        13.96 o                         
   3   4   7         24.13         25.19         6.29 o                         
   4   4   7         22.27         15.09         5.44 o                         
   5   4   7         42.92         36.62         6.99 o                         
   6   4   7        348.03        334.51        11.11 o                         
   7   4   7        579.59        575.86        16.03 o                         
   8   4   7        334.19        332.53        17.67 o                         
   9   4   7         94.27         95.62         9.85 o                         
  -2   5   7         68.47         83.02         9.65 o                         
  -1   5   7         20.09         16.95         8.97 o                         
   0   5   7          0.50         -4.15         7.04 o                         
   1   5   7          7.06         -7.00         7.00 o                         
 -17   0   8        399.57        389.72        30.19 o                         
 -16   0   8        769.44        809.64        39.42 o                         
 -15   0   8          0.62          5.36         8.27 o                         
 -14   0   8        127.55        146.74        11.75 o                         
 -13   0   8       1325.02       1286.75        24.04 o                         
 -12   0   8       1721.69       1724.90        28.38 o                         
 -11   0   8       1884.53       1928.02        30.17 o                         
 -10   0   8       1480.65       1454.63        24.28 o                         
  -9   0   8        792.25        746.67        15.91 o                         
  -8   0   8          1.38          8.31         3.91 o                         
  -7   0   8       1670.97       1730.64        26.24 o                         
  -6   0   8       4422.57       4364.53        53.48 o                         
  -5   0   8       3984.75       4054.21       110.69 o                         
  -4   0   8       4430.63       4541.02        54.56 o                         
  -3   0   8       1675.05       1782.88        27.09 o                         
  -2   0   8        348.19        360.50         9.59 o                         
  -1   0   8       3633.01       3741.50        38.74 o                         
   0   0   8        716.28        656.04        10.47 o                         
   1   0   8       2994.64       2607.97        28.81 o                         
   2   0   8       5984.47       5918.61        58.98 o                         
   3   0   8       3352.13       3364.51        35.82 o                         
   4   0   8        333.12        326.79         9.69 o                         
   5   0   8        924.91        879.68        19.36 o                         
   6   0   8        190.24        199.11         8.88 o                         
   7   0   8       8841.20       8399.23       123.43 o                         
   8   0   8       2853.72       2812.86        39.83 o                         
   9   0   8        708.39        731.24        17.71 o                         
  10   0   8        696.59        673.23        16.89 o                         
  11   0   8        232.99        210.17        10.93 o                         
  12   0   8        295.18        315.00        13.49 o                         
  13   0   8        261.44        234.30        13.00 o                         
  14   0   8        411.48        387.08        17.02 o                         
  15   0   8        792.16        884.42        23.22 o                         
 -17   1   8        163.03        166.24        11.22 o                         
 -16   1   8        421.71        425.88        17.43 o                         
 -15   1   8        760.57        755.37        17.81 o                         
 -14   1   8        820.56        804.43        17.62 o                         
 -13   1   8        578.14        559.22        22.87 o                         
 -12   1   8         75.26         77.28         7.44 o                         
 -11   1   8        165.29        152.12         8.50 o                         
 -10   1   8        915.39        982.83        13.62 o                         
  -9   1   8        996.61       1052.91        14.39 o                         
  -8   1   8       3181.68       3142.15        29.56 o                         
  -7   1   8       1261.28       1214.24        14.54 o                         
  -6   1   8       1259.08       1272.49        17.85 o                         
  -5   1   8        123.64        129.01         4.05 o                         
  -4   1   8         33.30         40.91         2.38 o                         
  -3   1   8       6239.12       6166.79        43.26 o                         
  -2   1   8       2208.12       2152.81        17.41 o                         
  -1   1   8       2244.94       2190.88        17.68 o                         
   0   1   8        994.88        994.98         9.86 o                         
   1   1   8        786.52        795.69         8.74 o                         
   2   1   8        122.84        119.78         3.95 o                         
   3   1   8        572.64        552.09         6.99 o                         
   4   1   8       1945.09       1859.74        17.52 o                         
   5   1   8       3549.38       3376.83        31.80 o                         
   6   1   8       2105.01       2048.75        21.65 o                         
   7   1   8        778.60        757.47        11.78 o                         
   8   1   8         27.54         30.03         4.18 o                         
   9   1   8        762.22        766.86        12.63 o                         
  10   1   8        530.29        543.43        17.18 o                         
  11   1   8        864.41        873.75        14.43 o                         
  12   1   8        765.28        737.74        15.51 o                         
  13   1   8        317.14        330.76        15.41 o                         
  14   1   8         41.23         39.53         8.13 o                         
  15   1   8         35.78         40.58         8.80 o                         
 -15   2   8          7.56          6.39         7.44 o                         
 -14   2   8         23.52         13.85         8.14 o                         
 -13   2   8        159.59        154.58         9.98 o                         
 -12   2   8        267.37        271.14        11.69 o                         
 -11   2   8        414.85        405.50        13.05 o                         
 -10   2   8        121.14        145.53         8.64 o                         
  -9   2   8         39.41         29.38         5.50 o                         
  -8   2   8          5.11          8.05         4.46 o                         
  -7   2   8         37.94         48.98         4.67 o                         
  -6   2   8        452.60        413.50         8.18 o                         
  -5   2   8        722.81        734.00         9.79 o                         
  -4   2   8        582.22        555.30         8.71 o                         
  -3   2   8         47.87         42.27         2.90 o                         
  -2   2   8        170.67        173.99         4.42 o                         
  -1   2   8        379.29        375.20         6.16 o                         
   0   2   8        169.48        177.33         4.65 o                         
   1   2   8        711.53        686.65         8.53 o                         
   2   2   8        228.08        239.58         5.34 o                         
   3   2   8        845.22        845.80         9.84 o                         
   4   2   8         92.97        102.57         4.39 o                         
   5   2   8        120.04        121.36         6.19 o                         
   6   2   8         91.12         85.06         6.47 o                         
   7   2   8         87.19         94.77         6.52 o                         
   8   2   8        180.75        180.75         8.34 o                         
   9   2   8        666.19        628.49        15.74 o                         
  10   2   8         90.86         82.61         9.26 o                         
  11   2   8          1.19          3.98         6.39 o                         
  12   2   8          2.13          0.39         6.87 o                         
  13   2   8         22.21         26.97         8.54 o                         
  14   2   8        101.15        106.77        13.25 o                         
 -13   3   8         33.46         43.21         8.15 o                         
 -12   3   8         21.68          6.53         7.20 o                         
 -11   3   8         13.09          8.27         6.65 o                         
 -10   3   8         19.65         28.94         7.02 o                         
  -9   3   8          2.59          1.99         5.69 o                         
  -8   3   8         18.52         22.62         5.97 o                         
  -7   3   8        164.21        165.83         8.10 o                         
  -6   3   8         10.36          9.83         4.70 o                         
  -5   3   8         62.99         70.94         5.05 o                         
  -4   3   8          8.74         11.09         3.66 o                         
  -3   3   8        126.92        126.19         5.87 o                         
  -2   3   8        104.06        108.19         5.59 o                         
  -1   3   8        163.23        165.07         5.67 o                         
   0   3   8          8.87         11.99         3.02 o                         
   1   3   8        235.79        248.53         5.99 o                         
   2   3   8          8.77         13.99         3.21 o                         
   3   3   8          4.64          5.60         3.37 o                         
   4   3   8         39.62         42.35         4.54 o                         
   5   3   8         15.91         17.58         4.73 o                         
   6   3   8        149.94        149.97         9.35 o                         
   7   3   8         15.75         16.70         7.67 o                         
   8   3   8          5.12         -2.32         5.97 o                         
   9   3   8         55.91         54.97         7.98 o                         
  10   3   8          2.23          5.05         7.22 o                         
  11   3   8          3.93          6.17         7.38 o                         
  12   3   8         31.37         30.72         8.77 o                         
 -10   4   8         63.13         74.75         9.36 o                         
  -9   4   8         88.86         91.03        10.91 o                         
  -8   4   8          0.11          1.84         7.17 o                         
  -7   4   8          8.41          9.42         5.70 o                         
  -6   4   8        398.35        401.92        13.20 o                         
  -5   4   8        571.52        593.32        13.46 o                         
  -4   4   8        236.92        240.43         8.46 o                         
  -3   4   8        204.67        218.28         8.65 o                         
  -2   4   8          3.49          6.88         4.98 o                         
  -1   4   8         78.97         78.05         7.60 o                         
   0   4   8        269.34        252.34        10.63 o                         
   1   4   8         16.17         20.88         6.34 o                         
   2   4   8        597.31        584.95        15.10 o                         
   3   4   8        400.22        419.39        15.74 o                         
   4   4   8         75.37         80.34         8.72 o                         
   5   4   8         15.52         19.94         6.75 o                         
   6   4   8         36.38         50.05         7.84 o                         
   7   4   8        447.54        445.21        14.94 o                         
   8   4   8        315.65        307.08        13.75 o                         
 -16   1   9         60.88         54.72        10.41 o                         
 -15   1   9        241.08        219.81        11.58 o                         
 -14   1   9        312.95        304.09        12.39 o                         
 -13   1   9        174.06        174.90        10.34 o                         
 -12   1   9        378.15        330.50        11.72 o                         
 -11   1   9        264.12        238.15        10.31 o                         
 -10   1   9         95.49         87.40         6.24 o                         
  -9   1   9        698.15        684.17        11.18 o                         
  -8   1   9        415.81        431.77        11.66 o                         
  -7   1   9        827.45        864.59        16.42 o                         
  -6   1   9        634.83        618.72         9.90 o                         
  -5   1   9         89.03        100.32         4.84 o                         
  -4   1   9          0.13          5.48         2.74 o                         
  -3   1   9          6.11          9.22         2.15 o                         
  -2   1   9        558.20        549.03         6.90 o                         
  -1   1   9       1237.24       1188.51        11.43 o                         
   0   1   9       1966.85       1975.47        16.75 o                         
   1   1   9        369.29        371.02         6.21 o                         
   2   1   9        203.88        200.89         4.63 o                         
   3   1   9         26.97         37.79         2.69 o                         
   4   1   9        409.99        398.11         8.16 o                         
   5   1   9       2967.22       2857.51        28.89 o                         
   6   1   9        315.91        304.66         7.69 o                         
   7   1   9          9.47         10.36         3.74 o                         
   8   1   9        334.34        321.87         8.47 o                         
   9   1   9        189.37        172.45         8.49 o                         
  10   1   9        168.95        169.04         7.52 o                         
  11   1   9         48.54         54.73         5.64 o                         
  12   1   9        184.68        181.82         9.57 o                         
  13   1   9        573.24        602.14        14.95 o                         
  14   1   9        233.77        255.13        13.49 o                         
 -15   2   9        297.10        278.61        20.78 o                         
 -14   2   9          5.71         17.05         7.39 o                         
 -13   2   9         41.88         31.89         7.53 o                         
 -12   2   9        679.58        724.10        21.99 o                         
 -11   2   9        769.05        777.55        17.76 o                         
 -10   2   9       1909.69       1835.70        28.37 o                         
  -9   2   9        860.00        806.65        19.83 o                         
  -8   2   9        181.80        184.81         9.04 o                         
  -7   2   9         70.61         58.56         6.19 o                         
  -6   2   9        196.31        208.81         7.49 o                         
  -5   2   9       2899.03       2921.65        28.14 o                         
  -4   2   9       1465.20       1451.06        17.09 o                         
  -3   2   9        530.84        527.74         7.50 o                         
  -2   2   9       1542.52       1572.30        14.74 o                         
  -1   2   9       1392.53       1421.65        13.79 o                         
   0   2   9        641.89        622.16         8.34 o                         
   1   2   9       1102.78       1073.50        11.48 o                         
   2   2   9       1898.94       1929.23        17.39 o                         
   3   2   9       3639.61       3601.50        28.40 o                         
   4   2   9       1685.91       1678.44        19.42 o                         
   5   2   9          7.23         11.51         3.70 o                         
   6   2   9          3.83          3.71         3.63 o                         
   7   2   9        148.43        156.62         7.95 o                         
   8   2   9        707.28        720.08        14.40 o                         
   9   2   9        792.74        744.92        17.38 o                         
  10   2   9        822.03        803.87        18.82 o                         
  11   2   9        366.77        384.49        13.95 o                         
  12   2   9        130.11        136.62        10.98 o                         
  13   2   9          1.18         -7.02         7.02 o                         
 -13   3   9        506.23        508.93        19.43 o                         
 -12   3   9        319.68        347.55        18.29 o                         
 -11   3   9         54.76         64.35         8.55 o                         
 -10   3   9         16.96         20.24         8.46 o                         
  -9   3   9        430.19        431.02        13.77 o                         
  -8   3   9       1246.18       1207.85        22.22 o                         
  -7   3   9       1707.23       1667.62        27.59 o                         
  -6   3   9        725.45        729.63        16.11 o                         
  -5   3   9        261.70        284.61        10.67 o                         
  -4   3   9          6.85          3.64         4.22 o                         
  -3   3   9        255.23        247.00         9.63 o                         
  -2   3   9       1070.02       1067.77        14.63 o                         
  -1   3   9        724.68        724.59        10.73 o                         
   0   3   9       2388.19       2445.75        26.43 o                         
   1   3   9       1657.40       1695.13        16.72 o                         
   2   3   9        142.98        156.03         5.72 o                         
   3   3   9        323.04        320.75         7.73 o                         
   4   3   9        287.30        289.05         9.18 o                         
   5   3   9       1254.49       1265.27        21.67 o                         
   6   3   9       1050.73       1087.98        20.49 o                         
   7   3   9        618.06        621.73        19.77 o                         
   8   3   9        270.77        262.22        13.72 o                         
   9   3   9         59.06         71.06         8.63 o                         
  10   3   9         84.05         82.04         9.34 o                         
  11   3   9        196.45        210.19        12.98 o                         
  -9   4   9        226.82        239.90        12.45 o                         
  -8   4   9         55.47         57.86         8.61 o                         
  -7   4   9         61.20         70.39        20.57 o                         
  -6   4   9        103.77        110.16         9.24 o                         
  -5   4   9        332.24        357.97        12.18 o                         
  -4   4   9        503.91        510.83        16.58 o                         
  -3   4   9        641.80        651.38        16.01 o                         
  -2   4   9         93.69        102.76         8.42 o                         
  -1   4   9          0.70          3.10         5.53 o                         
   0   4   9         25.55         23.25         7.87 o                         
   1   4   9        137.40        143.71        12.28 o                         
   2   4   9        623.51        612.81        15.54 o                         
   3   4   9        381.36        400.43        15.34 o                         
   4   4   9        251.89        262.46        13.79 o                         
   5   4   9         91.05        112.56        14.42 o                         
   6   4   9          8.03          4.36         8.22 o                         
   7   4   9        134.92        147.29        12.70 o                         
 -16   0  10        872.61        844.07        42.17 o                         
 -15   0  10        519.69        526.95        34.18 o                         
 -14   0  10        657.61        624.37        38.32 o                         
 -13   0  10        120.85        103.51         9.21 o                         
 -12   0  10        581.19        550.08        15.73 o                         
 -11   0  10       1646.92       1632.61        28.02 o                         
 -10   0  10        711.12        743.20        17.40 o                         
  -9   0  10       2710.35       2598.96        37.65 o                         
  -8   0  10       1209.60       1153.97        21.42 o                         
  -7   0  10        382.16        373.93        11.75 o                         
  -6   0  10         32.42         52.49         5.93 o                         
  -5   0  10        193.77        222.28        16.12 o                         
  -4   0  10       6988.14       6953.81        81.08 o                         
  -3   0  10       5361.66       5288.51        63.61 o                         
  -2   0  10       3655.72       3657.67        46.41 o                         
  -1   0  10        440.87        437.61        11.64 o                         
   0   0  10        571.57        603.82        13.00 o                         
   1   0  10        649.19        578.89        10.63 o                         
   2   0  10       2103.52       2009.01        24.35 o                         
   3   0  10       2903.48       2828.93        38.25 o                         
   4   0  10       1837.60       1775.79        45.09 o                         
   5   0  10        961.89        945.26        18.80 o                         
   6   0  10       1356.35       1301.09        35.92 o                         
   7   0  10        201.25        195.88         9.81 o                         
   8   0  10        706.89        659.29        16.98 o                         
   9   0  10        853.67        839.57        19.56 o                         
  10   0  10       1670.53       1692.05        30.33 o                         
  11   0  10       1903.54       1939.37        33.68 o                         
  12   0  10        381.04        425.03        23.26 o                         
  13   0  10         33.89         37.85         9.01 o                         
  14   0  10          4.72         -2.67         8.45 o                         
 -16   1  10          6.72         -3.70         7.44 o                         
 -15   1  10         50.06         47.67         8.35 o                         
 -14   1  10        778.36        774.93        20.38 o                         
 -13   1  10        917.61        901.75        19.47 o                         
 -12   1  10        878.73        813.75        17.92 o                         
 -11   1  10        509.13        502.25        13.87 o                         
 -10   1  10         13.33         16.95         4.76 o                         
  -9   1  10         44.52         43.14         4.48 o                         
  -8   1  10        532.32        537.84        11.18 o                         
  -7   1  10       1323.56       1345.08        16.66 o                         
  -6   1  10       2122.09       2141.19        22.53 o                         
  -5   1  10       1210.08       1211.08        15.10 o                         
  -4   1  10       1108.37       1069.02        13.80 o                         
  -3   1  10        406.49        415.43         8.21 o                         
  -2   1  10       1728.89       1698.38        18.30 o                         
  -1   1  10       1701.53       1652.30        16.28 o                         
   0   1  10       2200.63       2118.62        18.15 o                         
   1   1  10       2163.68       2128.19        19.50 o                         
   2   1  10       1301.73       1287.33        13.95 o                         
   3   1  10         10.55         10.30         2.76 o                         
   4   1  10          0.11          1.91         3.13 o                         
   5   1  10         22.72         19.89         3.78 o                         
   6   1  10       2004.26       2001.39        34.70 o                         
   7   1  10       1488.67       1423.44        18.06 o                         
   8   1  10       1139.65       1135.78        16.06 o                         
   9   1  10        369.17        343.30         9.35 o                         
  10   1  10         95.87         89.60         6.39 o                         
  11   1  10        227.57        241.31         9.05 o                         
  12   1  10        383.80        403.52        20.90 o                         
  13   1  10        454.89        467.54        13.80 o                         
  14   1  10        365.50        389.28        17.72 o                         
 -15   2  10         88.75         89.13         9.89 o                         
 -14   2  10         16.45         14.16         7.51 o                         
 -13   2  10          0.35         -6.01         6.50 o                         
 -12   2  10         28.27         45.17        10.77 o                         
 -11   2  10        132.86        161.41        10.34 o                         
 -10   2  10        319.39        316.93        12.14 o                         
  -9   2  10        341.79        337.50        11.88 o                         
  -8   2  10         43.34         45.12         6.47 o                         
  -7   2  10        207.52        200.81        10.54 o                         
  -6   2  10        127.47        133.47         7.00 o                         
  -5   2  10         96.29        107.19         6.50 o                         
  -4   2  10        507.48        505.79         9.46 o                         
  -3   2  10         20.77         27.17         3.77 o                         
  -2   2  10        978.37        951.22        19.14 o                         
  -1   2  10        299.52        296.74         6.05 o                         
   0   2  10          2.94          4.75         2.60 o                         
   1   2  10        205.10        211.06         6.58 o                         
   2   2  10         67.02         68.28         3.88 o                         
   3   2  10         80.33         80.89         6.22 o                         
   4   2  10        812.94        832.06        12.78 o                         
   5   2  10        283.31        293.36         8.22 o                         
   6   2  10         34.68         44.12         5.22 o                         
   7   2  10          0.03          1.00         4.76 o                         
   8   2  10         43.84         52.14         7.29 o                         
   9   2  10        242.96        242.06        20.47 o                         
  10   2  10        189.07        176.81        11.15 o                         
  11   2  10         20.90         30.15         7.97 o                         
  12   2  10         89.26        108.16        10.47 o                         
  13   2  10         43.06         49.98         9.94 o                         
 -12   3  10          0.81         -7.09         7.09 o                         
 -11   3  10          3.14         -7.24         7.24 o                         
 -10   3  10         55.60         56.25         8.16 o                         
  -9   3  10          0.45         -2.93         6.03 o                         
  -8   3  10          7.89          6.44         6.13 o                         
  -7   3  10         31.89         32.30         6.71 o                         
  -6   3  10          2.61          1.05         5.32 o                         
  -5   3  10          2.05          1.72         5.29 o                         
  -4   3  10        219.90        227.77        10.52 o                         
  -3   3  10         41.16         44.62         8.31 o                         
  -2   3  10         51.59         49.73         5.50 o                         
  -1   3  10        168.54        183.22         8.34 o                         
   0   3  10         29.63         28.65         4.03 o                         
   1   3  10        258.65        256.50         6.72 o                         
   2   3  10          8.57         13.99         3.58 o                         
   3   3  10        101.94        100.67         6.16 o                         
   4   3  10         22.18         18.13         5.95 o                         
   5   3  10        124.28        106.14         8.25 o                         
   6   3  10         41.79         35.84         7.15 o                         
   7   3  10         83.09         94.54         8.86 o                         
   8   3  10          0.50         -0.37         6.73 o                         
   9   3  10         12.03         12.31         7.59 o                         
  10   3  10         12.21         16.37         7.90 o                         
  -8   4  10        201.90        208.85        12.34 o                         
  -7   4  10         21.16         24.21         7.44 o                         
  -6   4  10         25.67         21.39         7.47 o                         
  -5   4  10         11.12         17.80         6.92 o                         
  -4   4  10        236.21        258.46        11.66 o                         
  -3   4  10        491.78        517.14        19.43 o                         
  -2   4  10        314.22        305.96        12.16 o                         
  -1   4  10        275.54        254.02        22.59 o                         
   0   4  10          0.48         -6.99         6.99 o                         
   1   4  10        239.63        228.91        10.93 o                         
   2   4  10         18.24         15.74         7.44 o                         
   3   4  10        180.93        173.37        11.84 o                         
   4   4  10        147.84        136.87        14.31 o                         
   5   4  10        175.96        194.52        13.56 o                         
   6   4  10         73.35         80.37        11.94 o                         
 -15   1  11          0.95         -4.32         7.10 o                         
 -14   1  11         58.14         44.33         8.09 o                         
 -13   1  11        200.85        206.36        11.02 o                         
 -12   1  11         99.42        111.82         9.18 o                         
 -11   1  11        534.31        496.20        14.07 o                         
 -10   1  11        344.95        325.68        10.08 o                         
  -9   1  11         23.83         25.92         4.45 o                         
  -8   1  11          0.96          2.28         3.63 o                         
  -7   1  11          5.71         11.58         3.80 o                         
  -6   1  11       2140.15       2102.41        26.54 o                         
  -5   1  11       1664.33       1680.31        19.31 o                         
  -4   1  11          9.93         17.11         3.62 o                         
  -3   1  11         17.25         27.10         3.74 o                         
  -2   1  11        335.39        343.79         7.75 o                         
  -1   1  11        193.23        188.93         6.29 o                         
   0   1  11        548.31        551.30        11.02 o                         
   1   1  11        292.24        305.83         6.00 o                         
   2   1  11        693.09        670.48        10.24 o                         
   3   1  11        791.01        744.76        11.54 o                         
   4   1  11        116.13        119.29         5.82 o                         
   5   1  11         11.65         13.55         3.90 o                         
   6   1  11        158.62        157.30         6.72 o                         
   7   1  11        368.66        345.08        12.81 o                         
   8   1  11        577.82        557.55        11.55 o                         
   9   1  11        513.18        516.18        11.44 o                         
  10   1  11          5.81          8.57         5.00 o                         
  11   1  11          9.53         20.78         5.67 o                         
  12   1  11          0.62         -2.18         5.99 o                         
  13   1  11         17.61          7.99         6.85 o                         
 -14   2  11        139.71        110.27        10.58 o                         
 -13   2  11        172.88        181.64        11.50 o                         
 -12   2  11        131.48        140.63        12.72 o                         
 -11   2  11         29.36         21.44         7.28 o                         
 -10   2  11        552.98        527.16        15.52 o                         
  -9   2  11        696.04        690.87        18.47 o                         
  -8   2  11       1834.11       1817.26        36.41 o                         
  -7   2  11       1123.04       1076.64        20.07 o                         
  -6   2  11        265.78        268.19         9.00 o                         
  -5   2  11         57.60         64.04         5.64 o                         
  -4   2  11        649.13        655.17        14.99 o                         
  -3   2  11       1641.25       1619.75        18.84 o                         
  -2   2  11        664.22        662.75        11.65 o                         
  -1   2  11       1565.99       1557.28        18.12 o                         
   0   2  11        490.78        495.27         8.79 o                         
   1   2  11         55.63         65.01         6.02 o                         
   2   2  11          1.92          5.75         3.24 o                         
   3   2  11         65.25         63.25         5.02 o                         
   4   2  11       2828.14       2748.12        28.25 o                         
   5   2  11       1830.43       1760.96        21.02 o                         
   6   2  11        481.96        461.02        10.37 o                         
   7   2  11        175.08        183.23         8.89 o                         
   8   2  11         14.81         13.20         5.65 o                         
   9   2  11        358.21        381.77        13.68 o                         
  10   2  11        326.63        345.92        14.37 o                         
  11   2  11        384.20        381.49        15.23 o                         
  12   2  11        423.93        445.31        16.20 o                         
 -12   3  11        248.88        252.64        13.93 o                         
 -11   3  11        581.55        625.03        20.46 o                         
 -10   3  11        515.81        564.93        16.54 o                         
  -9   3  11        151.84        152.05        10.63 o                         
  -8   3  11        134.07        133.51        10.10 o                         
  -7   3  11        253.58        261.97        11.74 o                         
  -6   3  11       1194.47       1226.75        22.48 o                         
  -5   3  11       1222.05       1262.99        22.53 o                         
  -4   3  11        732.74        753.84        17.57 o                         
  -3   3  11        254.28        249.76        10.35 o                         
  -2   3  11          2.28         -2.72         5.17 o                         
  -1   3  11        357.10        350.85         8.92 o                         
   0   3  11        342.55        344.82         8.91 o                         
   1   3  11        686.46        703.20        11.24 o                         
   2   3  11       1510.88       1529.64        17.75 o                         
   3   3  11        960.97        971.68        20.17 o                         
   4   3  11         72.74         73.14         7.67 o                         
   5   3  11          7.07         12.23         6.26 o                         
   6   3  11        345.97        337.55        16.85 o                         
   7   3  11        853.67        835.76        19.37 o                         
   8   3  11        481.02        498.44        16.10 o                         
   9   3  11        293.62        288.76        13.72 o                         
  -7   4  11        136.10        142.59        11.12 o                         
  -6   4  11         17.52         20.59         7.67 o                         
  -5   4  11          0.81          0.73         6.72 o                         
  -4   4  11         81.20         93.95         9.20 o                         
  -3   4  11        445.87        492.09        19.39 o                         
  -2   4  11        241.31        280.17        14.07 o                         
  -1   4  11        220.59        230.89        16.23 o                         
   0   4  11        236.89        252.38        13.35 o                         
   1   4  11        128.73        128.66        13.85 o                         
   2   4  11        182.72        193.32        15.75 o                         
   3   4  11        243.96        235.78        24.95 o                         
   4   4  11        188.12        185.20        23.08 o                         
   5   4  11        215.72        241.39        14.50 o                         
 -15   0  12        556.75        542.65        24.52 o                         
 -14   0  12        911.08        940.44        28.26 o                         
 -13   0  12       1025.54       1001.50        22.84 o                         
 -12   0  12        596.60        579.37        17.11 o                         
 -11   0  12          3.88          1.19         6.39 o                         
 -10   0  12        109.34        118.51         9.35 o                         
  -9   0  12        989.18       1034.70        21.69 o                         
  -8   0  12       2407.89       2332.47        35.72 o                         
  -7   0  12       2516.05       2459.93        36.75 o                         
  -6   0  12         40.76         59.31         9.01 o                         
  -5   0  12        347.23        364.01        19.94 o                         
  -4   0  12        592.66        572.75        14.62 o                         
  -3   0  12        779.76        766.93        16.85 o                         
  -2   0  12       1915.90       1972.89        30.24 o                         
  -1   0  12       1883.82       1884.71        29.09 o                         
   0   0  12       3193.04       2998.57        51.56 o                         
   1   0  12       2252.17       2101.52        30.82 o                         
   2   0  12         43.90         30.13         6.88 o                         
   3   0  12        409.79        384.43        13.45 o                         
   4   0  12        236.03        221.36         9.98 o                         
   5   0  12       1873.97       1790.06        29.27 o                         
   6   0  12       1748.60       1688.01        32.84 o                         
   7   0  12       1226.88       1181.37        23.60 o                         
   8   0  12         41.08         32.67         7.22 o                         
   9   0  12         31.61         29.43         7.37 o                         
  10   0  12        104.41        115.77        11.70 o                         
  11   0  12        352.37        377.89        15.48 o                         
  12   0  12        764.58        790.55        22.07 o                         
 -15   1  12        121.43        141.08        10.94 o                         
 -14   1  12         75.98         96.45         9.57 o                         
 -13   1  12        144.78        140.17        14.71 o                         
 -12   1  12        846.99        855.39        25.10 o                         
 -11   1  12        635.20        602.37        15.89 o                         
 -10   1  12       1208.30       1200.50        19.24 o                         
  -9   1  12        508.44        485.26        10.64 o                         
  -8   1  12         20.59         22.18         4.41 o                         
  -7   1  12        401.67        413.61        16.62 o                         
  -6   1  12         25.25         23.20         4.18 o                         
  -5   1  12       1762.12       1743.21        22.43 o                         
  -4   1  12        821.45        806.50        12.54 o                         
  -3   1  12       1689.93       1639.61        19.07 o                         
  -2   1  12        322.10        306.40         7.85 o                         
  -1   1  12        186.05        192.10         6.90 o                         
   0   1  12        309.90        308.01         7.68 o                         
   1   1  12        963.08        985.44        15.09 o                         
   2   1  12       1843.69       1738.62        21.84 o                         
   3   1  12       1550.27       1470.47        19.64 o                         
   4   1  12        313.71        329.23         8.40 o                         
   5   1  12        155.72        163.97         6.80 o                         
   6   1  12          6.35         13.95         4.26 o                         
   7   1  12        256.62        248.50         8.39 o                         
   8   1  12        489.50        518.82        11.41 o                         
   9   1  12        682.23        699.66        13.56 o                         
  10   1  12        591.42        607.76        13.00 o                         
  11   1  12        220.68        224.51        10.40 o                         
  12   1  12          1.70         -3.40         6.37 o                         
 -13   2  12         67.16        103.17        10.17 o                         
 -12   2  12        123.62        133.05        10.48 o                         
 -11   2  12          0.14          1.36         6.67 o                         
 -10   2  12         98.03        114.70         9.58 o                         
  -9   2  12        216.83        222.86        11.40 o                         
  -8   2  12         14.98         15.90         6.43 o                         
  -7   2  12        318.08        323.01        11.93 o                         
  -6   2  12        300.04        305.75        10.04 o                         
  -5   2  12         28.75         31.60         5.18 o                         
  -4   2  12         27.76         27.22         4.52 o                         
  -3   2  12        120.21        124.61         6.22 o                         
  -2   2  12        111.54        110.74         6.12 o                         
  -1   2  12        565.30        545.73        10.35 o                         
   0   2  12         91.21        102.90         6.03 o                         
   1   2  12        154.44        161.09         7.53 o                         
   2   2  12          4.48         -1.55         4.29 o                         
   3   2  12         12.18         17.58         4.84 o                         
   4   2  12        142.21        134.67         7.20 o                         
   5   2  12        230.68        224.82         8.45 o                         
   6   2  12         61.26         69.72         5.90 o                         
   7   2  12        121.37        121.76         8.20 o                         
   8   2  12         84.86         91.53         9.90 o                         
   9   2  12         50.79         54.73         8.60 o                         
  10   2  12        104.81         98.84        10.03 o                         
  11   2  12        152.25        170.89        12.28 o                         
 -11   3  12          1.27          3.55         7.93 o                         
 -10   3  12         34.02         18.71         7.96 o                         
  -9   3  12         67.58         57.66         8.46 o                         
  -8   3  12         30.82         28.26         7.69 o                         
  -7   3  12          1.69         11.00         7.07 o                         
  -6   3  12          6.55          3.90         6.57 o                         
  -5   3  12         18.19         11.94         6.37 o                         
  -4   3  12         88.23         84.41         7.93 o                         
  -3   3  12          0.99          9.02         6.14 o                         
  -2   3  12         23.79         22.80         6.22 o                         
  -1   3  12          4.99          6.09         4.87 o                         
   0   3  12         33.48         39.97         5.81 o                         
   1   3  12          0.25         -3.01         5.45 o                         
   2   3  12        272.95        278.80        11.10 o                         
   3   3  12         16.75         14.67         6.39 o                         
   4   3  12          1.28         11.08         7.23 o                         
   5   3  12          0.35         -1.03         6.25 o                         
   6   3  12          2.90         10.80         6.76 o                         
   7   3  12         27.10         35.41         8.20 o                         
   8   3  12          2.26         -7.14         7.14 o                         
  -5   4  12         40.99         57.66         8.74 o                         
  -4   4  12         28.66         32.31         8.02 o                         
  -3   4  12         12.24          4.00         8.02 o                         
  -2   4  12        201.23        205.39        13.83 o                         
  -1   4  12         73.14         87.79        17.34 o                         
   0   4  12        597.22        631.74        34.43 o                         
   1   4  12        117.80        129.99        20.46 o                         
   3   4  12         40.09         35.68        15.97 o                         
 -14   1  13          6.99          1.90         7.23 o                         
 -13   1  13          3.04         13.09         7.39 o                         
 -12   1  13         14.12         12.51         7.04 o                         
 -11   1  13        265.98        264.93        12.10 o                         
 -10   1  13        238.63        228.16         9.63 o                         
  -9   1  13        253.71        247.80        10.66 o                         
  -8   1  13         64.23         61.73         5.65 o                         
  -7   1  13        177.59        183.10         7.55 o                         
  -6   1  13         34.09         35.67         4.64 o                         
  -5   1  13        166.87        176.71         7.10 o                         
  -4   1  13        729.06        708.19        12.22 o                         
  -3   1  13        387.60        373.98        12.52 o                         
  -2   1  13        896.70        873.95        13.30 o                         
  -1   1  13        121.41        126.15         6.01 o                         
   0   1  13         82.33         74.82         5.76 o                         
   1   1  13        101.93        101.18         9.90 o                         
   2   1  13          5.71         11.69         4.88 o                         
   3   1  13        557.86        529.84        15.38 o                         
   4   1  13        598.73        554.76        13.56 o                         
   5   1  13        221.93        214.83         8.59 o                         
   6   1  13          7.97          8.59         4.42 o                         
   7   1  13          0.93          2.08         4.50 o                         
   8   1  13         30.38         31.40         5.53 o                         
   9   1  13         78.09         88.50         6.99 o                         
  10   1  13        253.74        285.66        10.11 o                         
  11   1  13        213.75        206.11        12.05 o                         
 -12   2  13        387.09        358.87        14.93 o                         
 -11   2  13        273.68        284.75        19.48 o                         
 -10   2  13          1.57          3.11         6.99 o                         
  -9   2  13         97.14         87.52         8.70 o                         
  -8   2  13          9.24         12.06         6.44 o                         
  -7   2  13        901.99        911.81        19.49 o                         
  -6   2  13       1886.39       1880.37        34.13 o                         
  -5   2  13        595.48        601.00        13.52 o                         
  -4   2  13        158.96        155.08        11.79 o                         
  -3   2  13         21.78         29.34         4.76 o                         
  -2   2  13        409.34        417.56         9.65 o                         
  -1   2  13       1108.00       1089.48        15.51 o                         
   0   2  13        872.79        845.57        15.52 o                         
   1   2  13        785.25        803.25        16.46 o                         
   2   2  13        373.66        383.52        11.78 o                         
   3   2  13         69.20         61.37         6.93 o                         
   4   2  13         38.02         44.54         6.67 o                         
   5   2  13        241.18        245.47         9.65 o                         
   6   2  13        503.60        518.20        13.08 o                         
   7   2  13        664.44        647.75        14.93 o                         
   8   2  13        653.35        660.16        15.46 o                         
   9   2  13         46.53         40.70         8.29 o                         
  10   2  13          6.76          8.90         7.59 o                         
 -10   3  13        160.30        182.06        12.68 o                         
  -9   3  13        652.55        684.41        18.95 o                         
  -8   3  13        418.82        416.55        22.85 o                         
  -7   3  13         83.59         88.07         9.33 o                         
  -6   3  13         12.56          8.46         6.76 o                         
  -5   3  13        208.41        213.70        17.21 o                         
  -4   3  13       1117.93       1207.32        22.55 o                         
  -3   3  13        710.37        751.21        17.45 o                         
  -2   3  13        595.09        601.89        15.20 o                         
  -1   3  13        148.81        166.81         9.84 o                         
   0   3  13         23.66         22.97         6.67 o                         
   1   3  13        164.37        166.47        21.75 o                         
   2   3  13        238.73        251.59        13.90 o                         
   3   3  13        772.29        799.71        20.83 o                         
   4   3  13        520.55        536.59        49.15 o                         
   5   3  13        380.44        411.57        17.43 o                         
   6   3  13        125.88        112.65        11.62 o                         
   7   3  13          0.67          3.99         8.85 o                         
 -13   0  14        735.99        767.25        26.72 o                         
 -12   0  14        482.58        477.38        16.74 o                         
 -11   0  14        770.86        769.30        24.09 o                         
 -10   0  14        736.35        714.58        19.25 o                         
  -9   0  14        115.25         97.29         9.22 o                         
  -8   0  14        398.85        404.67        14.39 o                         
  -7   0  14        345.15        343.23        13.15 o                         
  -6   0  14       2059.87       1967.89        32.53 o                         
  -5   0  14       1015.97       1004.29        21.34 o                         
  -4   0  14       1495.28       1494.48        26.64 o                         
  -3   0  14         24.10         34.59         6.67 o                         
  -2   0  14          2.16          1.40         5.54 o                         
  -1   0  14        259.18        266.17        11.50 o                         
   0   0  14        450.99        488.59        18.44 o                         
   1   0  14       1762.17       1721.54        44.66 o                         
   2   0  14       1861.58       1657.53        45.53 o                         
   3   0  14        464.96        436.03        39.17 o                         
   4   0  14        105.16        107.42        11.29 o                         
   5   0  14        153.23        149.23        12.35 o                         
   6   0  14        221.50        181.12        17.59 o                         
   7   0  14        499.56        468.68        29.32 o                         
   8   0  14       1048.54       1053.56        20.57 o                         
   9   0  14        878.00        831.16        18.83 o                         
  10   0  14        120.33        118.86        11.18 o                         
  11   0  14          2.28          6.71         8.44 o                         
 -13   1  14        174.69        180.02        11.78 o                         
 -12   1  14          1.46         -6.56         6.56 o                         
 -11   1  14         55.68         62.20         8.52 o                         
 -10   1  14        368.82        374.36        12.06 o                         
  -9   1  14        657.43        690.45        16.29 o                         
  -8   1  14       1668.66       1668.48        21.32 o                         
  -7   1  14        144.06        158.85         7.54 o                         
  -6   1  14         31.93         20.28         4.66 o                         
  -5   1  14         16.12         15.78         4.63 o                         
  -4   1  14        378.17        381.73         9.49 o                         
  -3   1  14        845.97        840.30        13.58 o                         
  -2   1  14        770.88        807.70        16.44 o                         
  -1   1  14        656.87        643.51        13.00 o                         
   0   1  14        609.06        584.45        14.05 o                         
   1   1  14          1.36          3.31         5.36 o                         
   2   1  14        168.15        164.62        10.75 o                         
   3   1  14        360.47        333.67        11.24 o                         
   4   1  14        749.01        698.11        15.93 o                         
   5   1  14        643.53        598.27        14.79 o                         
   6   1  14        618.65        618.18        15.18 o                         
   7   1  14         16.34         11.14         6.45 o                         
   8   1  14         11.23         10.49         7.46 o                         
   9   1  14        121.29        124.30        11.42 o                         
  10   1  14        350.13        373.67        11.57 o                         
 -11   2  14        118.26        112.19        10.25 o                         
 -10   2  14         50.83         52.05         8.85 o                         
  -9   2  14          0.13         -0.09         6.52 o                         
  -8   2  14         94.05         79.43         8.91 o                         
  -7   2  14         26.53         28.38         7.23 o                         
  -6   2  14        343.48        372.81        13.00 o                         
  -5   2  14         43.26         43.64         6.31 o                         
  -4   2  14        107.55        102.18         7.47 o                         
  -3   2  14          6.61          8.56         4.55 o                         
  -2   2  14         96.99         86.08         6.18 o                         
  -1   2  14        117.43        122.46         7.77 o                         
   0   2  14        321.61        326.31        11.30 o                         
   1   2  14        142.07        154.69        12.06 o                         
   2   2  14        117.71        112.10        12.21 o                         
   3   2  14         35.38         35.41         6.73 o                         
   4   2  14         38.30         56.86         8.56 o                         
   5   2  14         21.62         25.16         6.64 o                         
   6   2  14         56.94         53.42         7.59 o                         
   7   2  14        153.60        161.31        12.38 o                         
   8   2  14         47.21         53.26         8.59 o                         
   9   2  14         18.49         26.50         9.53 o                         
  -8   3  14         94.12         90.29        10.27 o                         
  -7   3  14          0.94         -3.40         7.15 o                         
  -6   3  14          2.64         14.64         7.50 o                         
  -5   3  14         12.07          7.48         6.97 o                         
  -4   3  14          2.44          0.80         6.73 o                         
  -3   3  14         30.50         48.50         7.80 o                         
  -2   3  14         10.41         16.40         8.01 o                         
  -1   3  14         59.43         54.38         9.21 o                         
   0   3  14          0.67          0.25         7.53 o                         
   1   3  14          7.32          2.80         8.89 o                         
   2   3  14          1.30          7.49         9.17 o                         
   3   3  14          4.56          3.31         8.00 o                         
   4   3  14          3.19          7.74         9.88 o                         
   5   3  14         17.00         12.26        10.49 o                         
 -12   1  15        141.81        135.57        10.68 o                         
 -11   1  15          2.22          7.36         7.12 o                         
 -10   1  15        140.99        161.21        11.07 o                         
  -9   1  15         41.59         39.80         6.65 o                         
  -8   1  15        157.40        158.64         8.05 o                         
  -7   1  15        382.57        381.51        10.38 o                         
  -6   1  15        163.39        161.68         7.83 o                         
  -5   1  15          8.77          6.42         4.71 o                         
  -4   1  15         13.31         13.46         4.75 o                         
  -3   1  15         26.65         25.50         4.93 o                         
  -2   1  15        153.54        138.68         7.94 o                         
  -1   1  15        355.27        342.76        20.35 o                         
   0   1  15        421.39        394.54        21.85 o                         
   1   1  15        110.20        129.52         8.92 o                         
   2   1  15          7.00         12.30         6.03 o                         
   3   1  15         82.37         94.73        10.10 o                         
   4   1  15         78.34         72.43         7.76 o                         
   5   1  15        128.41        134.60         9.59 o                         
   6   1  15        345.48        357.86        12.68 o                         
   7   1  15        265.02        278.59        15.56 o                         
   8   1  15          9.80         11.99         7.28 o                         
   9   1  15          4.99          8.98         7.02 o                         
 -10   2  15        565.77        572.64        17.69 o                         
  -9   2  15         58.32         49.85         8.73 o                         
  -8   2  15          8.14          7.64         7.06 o                         
  -7   2  15         16.77         15.51         7.21 o                         
  -6   2  15        154.92        175.19        10.76 o                         
  -5   2  15        629.37        628.91        16.40 o                         
  -4   2  15        457.20        461.67        14.46 o                         
  -3   2  15        765.98        810.70        15.76 o                         
  -2   2  15        146.86        134.96         8.19 o                         
  -1   2  15          1.19          5.70         6.01 o                         
   0   2  15        197.95        174.33        10.32 o                         
   1   2  15        231.29        236.02        11.16 o                         
   2   2  15        674.85        695.52        16.70 o                         
   3   2  15        499.32        505.78        14.60 o                         
   4   2  15        445.40        467.45        14.52 o                         
   5   2  15         41.77         49.43         9.98 o                         
   6   2  15         48.33         46.23         7.99 o                         
   7   2  15        205.67        231.38        14.59 o                         
  -6   3  15        179.23        187.61        12.35 o                         
  -5   3  15         79.66         78.18         9.40 o                         
  -4   3  15          3.16         -6.93         6.93 o                         
  -3   3  15        180.16        178.60        13.31 o                         
  -2   3  15        786.12        782.13        21.72 o                         
  -1   3  15        456.18        433.53        20.27 o                         
   0   3  15        225.45        228.81        13.76 o                         
   1   3  15        133.92        122.31        11.46 o                         
   2   3  15         58.24         71.53        12.64 o                         
   3   3  15         67.86         65.62        10.19 o                         
 -11   0  16        248.47        227.32        13.94 o                         
 -10   0  16        296.64        304.77        14.55 o                         
  -9   0  16       1303.57       1321.02        27.70 o                         
  -8   0  16        209.82        204.58        12.73 o                         
  -7   0  16         51.11         58.32         8.71 o                         
  -6   0  16        147.99        166.02        10.97 o                         
  -5   0  16        245.85        274.66        12.95 o                         
  -4   0  16        726.14        725.62        20.98 o                         
  -3   0  16        904.49        907.84        20.83 o                         
  -2   0  16        830.27        804.98        24.52 o                         
  -1   0  16        311.52        302.64        16.38 o                         
   0   0  16          4.44         -0.66         7.76 o                         
   1   0  16        286.23        301.77        17.02 o                         
   2   0  16        556.08        539.94        20.54 o                         
   3   0  16        655.14        651.00        22.55 o                         
   4   0  16        637.53        622.86        23.00 o                         
   5   0  16        493.35        505.41        21.42 o                         
   6   0  16         19.90         17.87        10.05 o                         
   7   0  16          0.79         13.71        10.16 o                         
   8   0  16         56.35         68.00        12.35 o                         
 -11   1  16        118.81        105.24        13.35 o                         
 -10   1  16         11.28         13.74         7.53 o                         
  -9   1  16        110.19        115.58        11.08 o                         
  -8   1  16        169.91        178.23         9.78 o                         
  -7   1  16        683.65        695.53        13.60 o                         
  -6   1  16        384.97        363.45        11.10 o                         
  -5   1  16        583.90        584.49        12.35 o                         
  -4   1  16          1.78          0.74         4.67 o                         
  -3   1  16          0.88          3.67         5.26 o                         
  -2   1  16        198.56        196.50        10.15 o                         
  -1   1  16        396.06        407.06        13.90 o                         
   0   1  16        675.73        712.77        19.68 o                         
   1   1  16        492.53        479.35        14.05 o                         
   2   1  16        170.40        180.38        10.44 o                         
   3   1  16         54.31         55.21         7.59 o                         
   4   1  16        252.35        277.72        14.51 o                         
   5   1  16        190.73        204.48        11.81 o                         
   6   1  16        232.75        238.71        19.05 o                         
   7   1  16        227.98        236.20        12.11 o                         
  -9   2  16        102.91         79.53         9.70 o                         
  -8   2  16          6.88         10.98         7.64 o                         
  -7   2  16         17.92         24.03         7.93 o                         
  -6   2  16         21.40         22.81        10.19 o                         
  -5   2  16         75.05         76.64         7.73 o                         
  -4   2  16        210.97        228.53        15.37 o                         
  -3   2  16         96.30        110.99        11.42 o                         
  -2   2  16          1.77          8.86         8.46 o                         
  -1   2  16         57.54         44.37        10.23 o                         
   0   2  16          6.14         17.99         6.79 o                         
   1   2  16         12.12         15.48         6.82 o                         
   2   2  16        137.05        144.50        11.79 o                         
   3   2  16         95.21        102.26         9.66 o                         
   4   2  16         67.53         72.87        10.56 o                         
   5   2  16         58.15         60.81         8.51 o                         
  -9   1  17          1.10          6.61         6.45 o                         
  -8   1  17         43.99         31.78         6.82 o                         
  -7   1  17         55.92         62.79         6.63 o                         
  -6   1  17         89.20        100.91         7.30 o                         
  -5   1  17        186.77        192.56         8.96 o                         
  -4   1  17        344.58        354.98        11.41 o                         
  -3   1  17          5.89         -3.62         6.05 o                         
  -2   1  17         35.41         35.85         7.26 o                         
  -1   1  17         62.08         64.92         7.97 o                         
   0   1  17         98.72        112.30         9.33 o                         
   1   1  17        161.38        184.32        10.74 o                         
   2   1  17         48.38         38.17         7.69 o                         
   3   1  17         79.80         87.38         9.20 o                         
   4   1  17         35.45         37.51         8.01 o                         
   5   1  17          1.87         -2.15         7.17 o                         
  -6   2  17         26.34         29.07         7.99 o                         
  -5   2  17         44.27         53.61        11.09 o                         
  -4   2  17         92.19        104.06         9.66 o                         
  -3   2  17        465.05        499.13        17.43 o                         
  -2   2  17        472.48        554.18        16.02 o                         
  -1   2  17        227.24        199.52        11.75 o                         
   0   2  17         50.84         45.12         8.05 o                         
   1   2  17         23.13         33.71         7.75 o                         
   2   2  17        216.60        240.25        12.29 o                         
   3   2  17        161.11        165.59        11.11 o                         
  -8   0  18        369.97        400.73        16.73 o                         
  -7   0  18        406.69        391.10        16.51 o                         
  -6   0  18        616.68        623.24        19.30 o                         
  -5   0  18         20.28         44.46        10.97 o                         
  -4   0  18         89.34         94.53        12.43 o                         
  -3   0  18        131.55        130.49        20.46 o                         
  -2   0  18        330.13        324.24        18.21 o                         
  -1   0  18        551.52        551.09        22.83 o                         
   0   0  18        179.64        172.03        15.50 o                         
   1   0  18        184.32        196.14        18.46 o                         
   2   0  18        279.87        286.51        18.35 o                         
   3   0  18        287.12        281.25        18.69 o                         
   4   0  18        519.17        567.45        29.82 o                         
  -7   1  18        143.42        175.06        10.50 o                         
  -6   1  18        148.35        170.49         9.55 o                         
  -5   1  18        383.16        394.21        14.00 o                         
  -4   1  18        296.79        301.58        13.12 o                         
  -3   1  18        122.23        118.93        11.78 o                         
  -2   1  18         35.91         36.76         7.72 o                         
  -1   1  18          0.31          4.78         6.82 o                         
   0   1  18         78.47         69.61        12.82 o                         
   1   1  18        283.84        306.07        13.47 o                         
   2   1  18        190.01        192.69        14.66 o                         
   3   1  18        328.48        382.66        14.73 o                         
                                                                                
